# Supplementary material for: Distribution, habitat suitability, conservation state and natural history of endangered salamander Bolitoglossa pandi
Source: PeerJ. 2020 Sep 24;8:e9901. doi: 10.7717/peerj.9901 (PMC7520094; doi:10.7717/peerj.9901)
Supplement: Supplemental Information S2 [file peerj-08-9901-s002.csv]

Municipaliity	Locality	CA	Ocasion	Abundance	Density	Occupancy	Life.forms	Veg.layers	Veg.per.cover	Leaf.litter	Altitude	MeanHr	MeanTemp	Humedad1	Temperatura1	%Humedad2	Temperatura2	%Humedad3	Temperatura3	%Humedad4	Temperatura4	%Humedad5	Temperatura5
Supata	Cuzcungos	203	3	36	1,44	Detection	5	7	0,8	13,3	2143	95,6	15,4	NA	NA	95,9	15,7	93,2	16,2	96,9	15,1	96,4	14,6
Supata	Cuzcungos	213	3	36	1,44	Detection	8	6	0,666666667	6,7	2110	95,825	15,175	NA	NA	95,8	15,9	94,4	14,7	96,8	15,2	96,3	14,9
Supata	Cuzcungos	226	3	36	1,44	Detection	10	6	0,8	8,3	2101	90,675	17,025	NA	NA	85,4	21,2	91,5	15,2	94,3	15,3	91,5	16,4
Supata	Cuzcungos	227	2	31	1,24	Detection	8	6	0,866666667	10	2101	94,26	16,3	95,2	16	87,3	19,1	96	15,2	96,6	15,2	96,2	16
Supata	Cuzcungos	226	2	30	1,2	Detection	10	6	0,8	8,3	2101	91,76	17,02	94,4	16,4	84,3	19,4	94,9	15,7	90,7	17,1	94,5	16,5
Supata	Cuzcungos	215	3	30	1,2	Detection	7	6	0,8	19,3	2109	95,775	15,225	NA	NA	95,9	15,9	94,1	14,8	96,8	15,2	96,3	15
Supata	Cuzcungos	201	3	29	1,16	Detection	NA	NA	NA	13	2128	95,675	15,125	NA	NA	95,8	15,8	93,8	14,7	96,8	15,2	96,3	14,8
Supata	Cuzcungos	216	3	27	1,08	Detection	10	6	0,933333333	6,7	2110	95,775	15,2	NA	NA	95,8	15,8	94,4	14,8	96,6	15,2	96,3	15
Supata	Cuzcungos	202	3	26	1,04	Detection	9	6	0,866666667	7,3	2138	95,9	15,275	NA	NA	95,9	15,8	94,4	15,4	96,9	15,1	96,4	14,8
Supata	Cuzcungos	203	2	25	1	Detection	5	7	0,8	13,3	2143	98,28	14,72	98,6	14,2	97,3	15,3	98,3	15,2	98,5	14,6	98,7	14,3
Supata	Cuzcungos	223	3	25	1	Detection	11	7	0,866666667	4,3	2095	95,6	15,35	NA	NA	95,3	15,8	94,7	15,1	96,5	15,4	95,9	15,1
Supata	Cuzcungos	211	3	24	0,96	Detection	9	6	0,733333333	5,3	2109	95,9	15,025	NA	NA	95,9	15,8	94,4	14,5	96,9	15,1	96,4	14,7
Supata	Cuzcungos	177	3	23	0,92	Detection	9	6	0,866666667	5,7	1986	94,45	15,55	NA	NA	92,3	16,1	93,6	15,4	96,5	15,4	95,4	15,3
Supata	Cuzcungos	220	3	23	0,92	Detection	8	7	0,933333333	5	2106	95,675	15,3	NA	NA	95,5	15,8	94,6	15	96,5	15,3	96,1	15,1
Supata	Cuzcungos	205	3	22	0,88	Detection	6	7	0,533333333	23	2129	91,55	16,425	NA	NA	95,9	15,7	76,9	20,3	97	15,2	96,4	14,5
Supata	Cuzcungos	217	3	22	0,88	Detection	7	6	0,666666667	8,3	2122	95,625	15,2	NA	NA	95,7	15,8	93,9	14,8	96,6	15,2	96,3	15
Supata	Cuzcungos	219	3	22	0,88	Detection	6	6	0,866666667	6,3	2115	95,675	15,275	NA	NA	95,5	15,8	94,6	15	96,5	15,2	96,1	15,1
Supata	Cuzcungos	204	2	21	0,84	Detection	5	6	0,533333333	11	2140	98,32	14,7	98,5	14,1	97,4	15,3	98,5	15,2	98,5	14,6	98,7	14,3
Supata	Cuzcungos	173	3	21	0,84	Detection	12	6	0,933333333	2,7	1982	90,2	16,625	NA	NA	77,4	20,2	92,1	15,5	96,4	15,3	94,9	15,5
Supata	Cuzcungos	227	3	20	0,8	Detection	8	6	0,866666667	10	2101	91,65	16,975	NA	NA	85,2	21,2	93,1	15,3	95,2	15,3	93,1	16,1
Supata	Cuzcungos	228	2	19	0,76	Detection	7	6	0,933333333	9,7	2092	94,52	16,1	96,3	15,5	87	18,6	96,1	15,2	96,7	15,2	96,5	16
Supata	Cuzcungos	225	3	19	0,76	Detection	10	7	1	8	2101	88,325	17,275	NA	NA	79,7	21,4	91,5	15,2	91,4	15,9	90,7	16,6
Supata	Cuzcungos	216	2	17	0,68	Detection	10	6	0,933333333	6,7	2110	98	14,7	98,4	14,3	96,7	15,3	98,1	15	98,3	14,6	98,5	14,3
Supata	Cuzcungos	200	3	17	0,68	Detection	7	6	0,866666667	21,7	2030	95,775	15,075	NA	NA	95,8	15,8	94,1	14,5	96,9	15,2	96,3	14,8
Supata	Cuzcungos	204	3	17	0,68	Detection	5	6	0,533333333	11	2140	92,3	16,45	NA	NA	95,9	15,7	79,9	20,3	97	15,2	96,4	14,6
Supata	Cuzcungos	205	2	16	0,64	Detection	6	7	0,533333333	23	2129	98,32	14,7	98,6	14,1	97,4	15,3	98,4	15,2	98,5	14,6	98,7	14,3
Supata	Cuzcungos	174	3	16	0,64	Detection	7	6	0,866666667	5,3	1978	90,7	16,45	NA	NA	79,4	19,5	92,1	15,5	96,4	15,3	94,9	15,5
Supata	Cuzcungos	210	3	16	0,64	Detection	8	6	0,866666667	14,7	2110	95,875	15,075	NA	NA	95,9	15,8	94,4	14,5	96,9	15,2	96,3	14,8
Supata	Cuzcungos	172	3	15	0,6	Detection	7	6	0,933333333	5,3	1976	84,325	18,6	NA	NA	82	21,8	87,9	15,9	80,9	19,4	86,5	17,3
Supata	Cuzcungos	212	3	15	0,6	Detection	8	6	0,666666667	6,7	2103	90,775	16,675	NA	NA	95,9	15,8	73,9	21	96,9	15,2	96,4	14,7
Supata	Cuzcungos	215	2	14	0,56	Detection	7	6	0,8	19,3	2109	98,06	14,72	98,4	14,3	96,8	15,3	98,3	15,2	98,4	14,6	98,4	14,2
Supata	Cuzcungos	171	3	14	0,56	Detection	8	6	0,866666667	8,3	1973	80,55	19,975	NA	NA	77,8	22,2	84,3	16,8	78,9	22,2	81,2	18,7
Supata	Cuzcungos	176	3	14	0,56	Detection	8	6	1	5,7	1986	93,775	15,725	NA	NA	90,1	16,6	93,5	15,5	96,4	15,4	95,1	15,4
Supata	Cuzcungos	213	2	13	0,52	Detection	7	7	0,866666667	16	2110	98,1	14,68	98,4	14,3	97	15,3	98,2	15,1	98,4	14,6	98,5	14,1
Supata	Cuzcungos	178	3	13	0,52	Detection	7	6	0,933333333	5,3	1993	94,5	15,55	NA	NA	92,8	16,1	93,4	15,4	96,4	15,4	95,4	15,3
Supata	Cuzcungos	179	3	13	0,52	Detection	10	7	1	5	1996	95,075	15,425	NA	NA	94,4	15,9	93,6	15,2	96,5	15,4	95,8	15,2
Supata	Cuzcungos	187	3	13	0,52	Detection	8	7	0,933333333	NA	2020	92,075	16,275	NA	NA	95,6	15,8	79,1	19,9	97,2	15,2	96,4	14,2
Supata	Cuzcungos	207	3	13	0,52	Detection	9	5	0,733333333	11,7	2117	91,2	16,5	NA	NA	95,9	15,7	75,4	20,6	97,2	15,2	96,3	14,5
Supata	Cuzcungos	222	3	13	0,52	Detection	8	6	0,8	5	2088	95,575	15,35	NA	NA	95,3	15,8	94,6	15,1	96,5	15,4	95,9	15,1
Supata	Cuzcungos	178	2	12	0,48	Detection	7	6	0,933333333	5,3	1993	95,7	15,8	97,8	15,1	87,3	18	97,6	15,1	98	15,1	97,8	15,7
Supata	Cuzcungos	211	2	12	0,48	Detection	9	6	0,733333333	5,3	2109	98,24	14,66	98,5	14,2	97,2	15,3	98,4	15,2	98,5	14,5	98,6	14,1
Supata	Cuzcungos	217	2	12	0,48	Detection	7	6	0,666666667	8,3	2122	97,98	14,74	98,4	14,3	96,6	15,3	98,2	15,1	98,3	14,8	98,4	14,2
Supata	Cuzcungos	208	3	12	0,48	Detection	6	6	0,6	13,3	2117	91,625	16,35	NA	NA	95,9	15,7	77,3	20,2	97	15,2	96,3	14,3
Supata	Cuzcungos	228	3	12	0,48	Detection	7	6	0,933333333	9,7	2092	91,2	16,8	NA	NA	82	21	92,6	15,3	95,9	15,2	94,3	15,7
Supata	Cuzcungos	174	2	11	0,44	Detection	7	6	0,866666667	5,3	1978	95,6	15,9	97,6	15,2	88,3	18,3	96,9	15	97,8	15,2	97,4	15,8
Supata	Cuzcungos	224	3	11	0,44	Detection	9	6	0,866666667	6	2102	86,325	17,775	NA	NA	79,1	21,5	89,6	15,8	88,8	16,6	87,8	17,2
Supata	Cuzcungos	202	2	10	0,4	Detection	9	6	0,866666667	7,3	2138	98,24	14,7	98,5	14,2	97,2	15,3	98,3	15,2	98,5	14,6	98,7	14,2
Supata	Cuzcungos	170	3	10	0,4	Detection	9	6	1	9	1968	80,575	20,375	NA	NA	77,8	22,2	84,8	17,1	79	22,5	80,7	19,7
Supata	Cuzcungos	175	3	10	0,4	Detection	8	6	0,733333333	5,3	1980	93,525	15,75	NA	NA	88,9	16,7	93,7	15,5	96,4	15,4	95,1	15,4
Supata	Cuzcungos	188	3	10	0,4	Detection	9	7	0,933333333	16	2023	91,8	16,325	NA	NA	95,5	15,8	78	20	97,2	15,2	96,5	14,3
Supata	Cuzcungos	210	2	9	0,36	Detection	8	6	0,866666667	14,7	2110	98,16	14,66	98,5	14,2	97,1	15,3	98,2	15,2	98,4	14,5	98,6	14,1
Supata	Cuzcungos	220	2	9	0,36	Detection	8	7	0,933333333	5	2106	97,82	14,76	98,3	14,5	96,3	15,4	98	15	98,3	14,8	98,2	14,1
Supata	Cuzcungos	180	3	9	0,36	Detection	10	6	1	5,3	2003	94,875	15,45	NA	NA	94,4	15,9	92,8	15,3	96,5	15,4	95,8	15,2
Supata	Cuzcungos	176	2	8	0,32	Detection	8	6	1	5,7	1986	95,6	15,86	97,7	15,1	87,4	18,2	97,4	15,1	97,9	15,1	97,6	15,8
Supata	Cuzcungos	212	2	8	0,32	Detection	8	6	0,666666667	6,7	2103	98,26	14,68	98,5	14,2	97,3	15,3	98,4	15,2	98,5	14,6	98,6	14,1
Supata	Cuzcungos	175	2	7	0,28	Detection	8	6	0,733333333	5,3	1980	95,62	15,86	97,6	15,1	87,6	18,2	97,4	15,1	97,9	15,1	97,6	15,8
Supata	Cuzcungos	177	2	7	0,28	Detection	9	6	0,866666667	5,7	1986	95,76	15,8	97,8	15,1	87,8	18	97,5	15,1	98	15,1	97,7	15,7
Supata	Cuzcungos	201	2	7	0,28	Detection	NA	NA	NA	13	2128	98,12	14,68	98,4	14,2	97	15,3	98,3	15,2	98,4	14,6	98,5	14,1
Supata	Cuzcungos	218	2	7	0,28	Detection	4	6	0,666666667	5,7	2113	97,9	14,76	98,4	14,5	96,5	15,3	98	15	98,3	14,8	98,3	14,2
Supata	Cuzcungos	219	2	7	0,28	Detection	6	6	0,866666667	6,3	2115	97,86	14,74	98,4	14,5	96,3	15,3	98	15	98,3	14,8	98,3	14,1
Supata	Cuzcungos	222	2	7	0,28	Detection	8	6	0,8	5	2088	97,7	14,82	98,3	14,5	96	15,4	98	15	98,3	14,9	97,9	14,3
Supata	Cuzcungos	218	3	7	0,28	Detection	4	6	0,666666667	5,7	2113	95,575	15,2	NA	NA	95,6	15,8	94,2	14,8	96,4	15,2	96,1	15
Supata	Cuzcungos	172	1	6	0,24	Detection	7	6	0,933333333	5,3	1976	NA	NA	NA	NA	NA	NA	NA	NA	NA	NA	NA	NA
Supata	Cuzcungos	176	1	6	0,24	Detection	8	6	1	5,7	1986	NA	NA	NA	NA	NA	NA	NA	NA	NA	NA	NA	NA
Supata	Cuzcungos	189	1	6	0,24	Detection	8	7	1	7,3	2028	NA	NA	NA	NA	NA	NA	NA	NA	NA	NA	NA	NA
Supata	Cuzcungos	225	2	6	0,24	Detection	10	7	1	8	2101	91,26	17,24	93,1	17,2	84,3	19,4	94,8	15,7	90,7	17,1	93,4	16,8
Supata	Cuzcungos	171	1	5	0,2	Detection	8	6	0,866666667	8,3	1973	NA	NA	NA	NA	NA	NA	NA	NA	NA	NA	NA	NA
Supata	Cuzcungos	224	1	5	0,2	Detection	9	6	0,866666667	6	2102	NA	NA	NA	NA	NA	NA	NA	NA	NA	NA	NA	NA
Supata	Cuzcungos	172	2	5	0,2	Detection	7	6	0,933333333	5,3	1976	90,44	17,56	93,1	17,2	84,3	19,4	94,8	15,7	90,7	17,1	89,3	18,4
Supata	Cuzcungos	208	2	5	0,2	Detection	6	6	0,6	13,3	2117	NA	NA	98,6	14,1	97,5	15,3	98,5	15,2	NA	NA	NA	NA
Supata	Cuzcungos	189	3	5	0,2	Detection	9	7	0,933333333	16	2028	91,625	16,375	NA	NA	95,5	15,8	77,5	20,1	97,2	15,2	96,3	14,4
Supata	Cuzcungos	188	1	3	0,12	Detection	9	7	0,933333333	16	2023	NA	NA	NA	NA	NA	NA	NA	NA	NA	NA	NA	NA
Supata	Cuzcungos	213	1	3	0,12	Detection	7	7	0,866666667	16	2110	NA	NA	NA	NA	NA	NA	NA	NA	NA	NA	NA	NA
Supata	Cuzcungos	223	1	3	0,12	Detection	11	7	0,866666667	4,3	2095	NA	NA	NA	NA	NA	NA	NA	NA	NA	NA	NA	NA
Supata	Cuzcungos	179	2	3	0,12	Detection	10	7	1	5	1996	96,98	15,22	98	15,1	93,1	15,8	97,6	15,1	98,2	15	98	15,1
Supata	Cuzcungos	223	2	3	0,12	Detection	11	7	0,866666667	4,3	2095	97,68	14,84	98,3	14,6	96	15,4	97,9	15	98,3	14,9	97,9	14,3
Supata	Cuzcungos	224	2	3	0,12	Detection	9	6	0,866666667	6	2102	90,62	17,48	93,1	17,2	84,3	19,4	94,8	15,7	90,7	17,1	90,2	18
Supata	Cuzcungos	173	1	2	0,08	Detection	12	6	0,933333333	2,7	1982	NA	NA	NA	NA	NA	NA	NA	NA	NA	NA	NA	NA
Supata	Cuzcungos	174	1	2	0,08	Detection	7	6	0,866666667	5,3	1978	NA	NA	NA	NA	NA	NA	NA	NA	NA	NA	NA	NA
Supata	Cuzcungos	177	1	2	0,08	Detection	9	6	0,866666667	5,7	1986	NA	NA	NA	NA	NA	NA	NA	NA	NA	NA	NA	NA
Supata	Cuzcungos	178	1	2	0,08	Detection	7	6	0,933333333	5,3	1993	NA	NA	NA	NA	NA	NA	NA	NA	NA	NA	NA	NA
Supata	Cuzcungos	180	1	2	0,08	Detection	10	6	1	5,3	2003	NA	NA	NA	NA	NA	NA	NA	NA	NA	NA	NA	NA
Supata	Cuzcungos	215	1	2	0,08	Detection	7	6	0,8	19,3	2109	NA	NA	NA	NA	NA	NA	NA	NA	NA	NA	NA	NA
Supata	Cuzcungos	171	2	2	0,08	Detection	8	6	0,866666667	8,3	1973	90,46	18,06	93,1	17,2	84,3	19,4	94,8	15,7	90,7	17,1	89,4	20,9
Supata	Cuzcungos	173	2	2	0,08	Detection	12	6	0,933333333	2,7	1982	95,56	15,92	97,5	15,2	88,1	18,4	97	15	97,8	15,2	97,4	15,8
Supata	Cuzcungos	187	2	2	0,08	Detection	8	7	0,933333333	NA	2020	NA	NA	98,6	14,1	97,5	15,3	98,6	15,4	NA	NA	98,7	14,3
Supata	Cuzcungos	207	2	2	0,08	Detection	9	5	0,733333333	11,7	2117	98,34	14,72	98,6	14,1	97,4	15,3	98,5	15,3	98,5	14,6	98,7	14,3
Supata	Cuzcungos	229	3	2	0,08	Detection	4	4	1	0	2087	91,075	16,875	NA	NA	82	21	92,8	15,5	95,7	15,2	93,8	15,8
Supata	Cuzcungos	175	1	1	0,04	Detection	8	6	0,733333333	5,3	1980	NA	NA	NA	NA	NA	NA	NA	NA	NA	NA	NA	NA
Supata	Cuzcungos	179	1	1	0,04	Detection	10	7	1	5	1996	NA	NA	NA	NA	NA	NA	NA	NA	NA	NA	NA	NA
Supata	Cuzcungos	182	1	1	0,04	Detection	8	6	0,866666667	0	2002	NA	NA	NA	NA	NA	NA	NA	NA	NA	NA	NA	NA
Supata	Cuzcungos	187	1	1	0,04	Detection	8	7	0,933333333	NA	2020	NA	NA	NA	NA	NA	NA	NA	NA	NA	NA	NA	NA
Supata	Cuzcungos	200	1	1	0,04	Detection	7	6	0,866666667	21,7	2030	NA	NA	NA	NA	NA	NA	NA	NA	NA	NA	NA	NA
Supata	Cuzcungos	211	1	1	0,04	Detection	9	6	0,733333333	5,3	2109	NA	NA	NA	NA	NA	NA	NA	NA	NA	NA	NA	NA
Supata	Cuzcungos	222	1	1	0,04	Detection	8	6	0,8	5	2088	NA	NA	NA	NA	NA	NA	NA	NA	NA	NA	NA	NA
Supata	Cuzcungos	226	1	1	0,04	Detection	10	6	0,8	8,3	2101	NA	NA	NA	NA	NA	NA	NA	NA	NA	NA	NA	NA
Supata	Cuzcungos	180	2	1	0,04	Detection	10	6	1	5,3	2003	96,4	15,34	98,1	15,1	89,9	16,6	97,7	15	98,2	15	98,1	15
Supata	Cuzcungos	188	2	1	0,04	Detection	9	7	0,933333333	16	2023	NA	NA	98,6	14,1	97,5	15,3	98,5	15,3	NA	NA	NA	NA
Supata	Cuzcungos	189	2	1	0,04	Detection	8	7	1	7,3	2028	NA	NA	98,6	14,1	97,5	15,3	98,6	15,4	NA	NA	98,7	14,3
Supata	Cuzcungos	200	2	1	0,04	Detection	7	6	0,866666667	21,7	2030	NA	NA	98,6	14,1	97,5	15,3	98,5	15,3	NA	NA	98,5	14,1
Supata	El alto	251	2	1	0,04	Detection	6	6	0,933333333	3	2056	97,5	13,575	97,6	13,3	97,7	14,3	NA	NA	97,3	13,7	97,4	13
Supata	El alto	240	3	1	0,04	Detection	9	6	1	2,7	2081	96,975	13,9	97	14,3	96,9	13,2	97	14,6	97	13,5	NA	NA
Supata	El alto	244	3	1	0,04	Detection	4	5	0,8	1,7	2306	96,9	14,025	96,9	14,6	96,9	13,3	96,9	14,5	96,9	13,7	NA	NA
Supata	San Marcos	140	1	0	0	Non-detection	8	7	1	0	1778	NA	NA	NA	NA	NA	NA	NA	NA	NA	NA	NA	NA
Supata	San Marcos	141	1	0	0	Non-detection	NA	NA	NA	0	1769	NA	NA	NA	NA	NA	NA	NA	NA	NA	NA	NA	NA
Supata	San Marcos	142	1	0	0	Non-detection	9	7	0,866666667	0,3	1765	NA	NA	NA	NA	NA	NA	NA	NA	NA	NA	NA	NA
Supata	San Marcos	143	1	0	0	Non-detection	NA	NA	NA	0	1765	NA	NA	NA	NA	NA	NA	NA	NA	NA	NA	NA	NA
Supata	San Marcos	144	1	0	0	Non-detection	13	7	1	0	1764	NA	NA	NA	NA	NA	NA	NA	NA	NA	NA	NA	NA
Supata	San Marcos	145	1	0	0	Non-detection	NA	NA	NA	0,3	1763	NA	NA	NA	NA	NA	NA	NA	NA	NA	NA	NA	NA
Supata	San Marcos	146	1	0	0	Non-detection	11	7	0,8	0,3	1764	NA	NA	NA	NA	NA	NA	NA	NA	NA	NA	NA	NA
Supata	San Marcos	147	1	0	0	Non-detection	9	7	0,8	0	1762	NA	NA	NA	NA	NA	NA	NA	NA	NA	NA	NA	NA
Supata	San Marcos	148	1	0	0	Non-detection	9	5	1	0,7	1777	NA	NA	NA	NA	NA	NA	NA	NA	NA	NA	NA	NA
Supata	San Marcos	149	1	0	0	Non-detection	11	6	1	0,3	1773	NA	NA	NA	NA	NA	NA	NA	NA	NA	NA	NA	NA
Supata	San Marcos	150	1	0	0	Non-detection	NA	NA	NA	0,7	1765	NA	NA	NA	NA	NA	NA	NA	NA	NA	NA	NA	NA
Supata	San Marcos	151	1	0	0	Non-detection	10	7	1	1	1774	NA	NA	NA	NA	NA	NA	NA	NA	NA	NA	NA	NA
Supata	San Marcos	152	1	0	0	Non-detection	NA	NA	NA	3	1773	NA	NA	NA	NA	NA	NA	NA	NA	NA	NA	NA	NA
Supata	San Marcos	153	1	0	0	Non-detection	7	7	0,733333333	0	1773	NA	NA	NA	NA	NA	NA	NA	NA	NA	NA	NA	NA
Supata	San Marcos	154	1	0	0	Non-detection	NA	NA	NA	1	1779	NA	NA	NA	NA	NA	NA	NA	NA	NA	NA	NA	NA
Supata	San Marcos	155	1	0	0	Non-detection	10	6	1	0	1780	NA	NA	NA	NA	NA	NA	NA	NA	NA	NA	NA	NA
Supata	San Marcos	156	1	0	0	Non-detection	NA	NA	NA	1	1780	NA	NA	NA	NA	NA	NA	NA	NA	NA	NA	NA	NA
Supata	San Marcos	157	1	0	0	Non-detection	13	7	0,933333333	0	1773	NA	NA	NA	NA	NA	NA	NA	NA	NA	NA	NA	NA
Supata	San Marcos	158	1	0	0	Non-detection	12	7	1	1	1777	NA	NA	NA	NA	NA	NA	NA	NA	NA	NA	NA	NA
Supata	San Marcos	159	1	0	0	Non-detection	9	6	0,933333333	0	1780	NA	NA	NA	NA	NA	NA	NA	NA	NA	NA	NA	NA
Supata	San Marcos	160	1	0	0	Non-detection	10	7	1	0	1781	NA	NA	NA	NA	NA	NA	NA	NA	NA	NA	NA	NA
Supata	San Marcos	161	1	0	0	Non-detection	10	7	0,933333333	0	1785	NA	NA	NA	NA	NA	NA	NA	NA	NA	NA	NA	NA
Supata	San Marcos	162	1	0	0	Non-detection	7	7	0,6	0	1787	NA	NA	NA	NA	NA	NA	NA	NA	NA	NA	NA	NA
Supata	San Marcos	163	1	0	0	Non-detection	3	4	0,2	0	1788	NA	NA	NA	NA	NA	NA	NA	NA	NA	NA	NA	NA
Supata	San Marcos	164	1	0	0	Non-detection	10	7	0,933333333	0	1777	NA	NA	NA	NA	NA	NA	NA	NA	NA	NA	NA	NA
Supata	San Marcos	165	1	0	0	Non-detection	9	6	0,933333333	0	1780	NA	NA	NA	NA	NA	NA	NA	NA	NA	NA	NA	NA
Supata	San Marcos	166	1	0	0	Non-detection	8	6	1	0	1780	NA	NA	NA	NA	NA	NA	NA	NA	NA	NA	NA	NA
Supata	San Marcos	167	1	0	0	Non-detection	9	6	1	0	1777	NA	NA	NA	NA	NA	NA	NA	NA	NA	NA	NA	NA
Supata	Cuzcungos	170	1	0	0	Non-detection	9	6	1	9	1968	NA	NA	NA	NA	NA	NA	NA	NA	NA	NA	NA	NA
Supata	Cuzcungos	181	1	0	0	Non-detection	10	6	0,933333333	4	2002	NA	NA	NA	NA	NA	NA	NA	NA	NA	NA	NA	NA
Supata	Cuzcungos	183	1	0	0	Non-detection	8	4	1	0	2006	NA	NA	NA	NA	NA	NA	NA	NA	NA	NA	NA	NA
Supata	Cuzcungos	201	1	0	0	Non-detection	NA	NA	NA	13	2128	NA	NA	NA	NA	NA	NA	NA	NA	NA	NA	NA	NA
Supata	Cuzcungos	202	1	0	0	Non-detection	9	6	0,866666667	7,3	2138	NA	NA	NA	NA	NA	NA	NA	NA	NA	NA	NA	NA
Supata	Cuzcungos	203	1	0	0	Non-detection	5	7	0,8	13,3	2143	NA	NA	NA	NA	NA	NA	NA	NA	NA	NA	NA	NA
Supata	Cuzcungos	204	1	0	0	Non-detection	5	6	0,533333333	11	2140	NA	NA	NA	NA	NA	NA	NA	NA	NA	NA	NA	NA
Supata	Cuzcungos	205	1	0	0	Non-detection	6	7	0,533333333	23	2129	NA	NA	NA	NA	NA	NA	NA	NA	NA	NA	NA	NA
Supata	Cuzcungos	207	1	0	0	Non-detection	9	5	0,733333333	11,7	2117	NA	NA	NA	NA	NA	NA	NA	NA	NA	NA	NA	NA
Supata	Cuzcungos	208	1	0	0	Non-detection	6	6	0,6	13,3	2117	NA	NA	NA	NA	NA	NA	NA	NA	NA	NA	NA	NA
Supata	Cuzcungos	210	1	0	0	Non-detection	8	6	0,866666667	14,7	2110	NA	NA	NA	NA	NA	NA	NA	NA	NA	NA	NA	NA
Supata	Cuzcungos	212	1	0	0	Non-detection	8	6	0,666666667	6,7	2103	NA	NA	NA	NA	NA	NA	NA	NA	NA	NA	NA	NA
Supata	Cuzcungos	216	1	0	0	Non-detection	10	6	0,933333333	6,7	2110	NA	NA	NA	NA	NA	NA	NA	NA	NA	NA	NA	NA
Supata	Cuzcungos	217	1	0	0	Non-detection	7	6	0,666666667	8,3	2122	NA	NA	NA	NA	NA	NA	NA	NA	NA	NA	NA	NA
Supata	Cuzcungos	218	1	0	0	Non-detection	4	6	0,666666667	5,7	2113	NA	NA	NA	NA	NA	NA	NA	NA	NA	NA	NA	NA
Supata	Cuzcungos	219	1	0	0	Non-detection	6	6	0,866666667	6,3	2115	NA	NA	NA	NA	NA	NA	NA	NA	NA	NA	NA	NA
Supata	Cuzcungos	220	1	0	0	Non-detection	8	7	0,933333333	5	2106	NA	NA	NA	NA	NA	NA	NA	NA	NA	NA	NA	NA
Supata	Cuzcungos	225	1	0	0	Non-detection	10	7	1	8	2101	NA	NA	NA	NA	NA	NA	NA	NA	NA	NA	NA	NA
Supata	Cuzcungos	227	1	0	0	Non-detection	8	6	0,866666667	10	2101	NA	NA	NA	NA	NA	NA	NA	NA	NA	NA	NA	NA
Supata	Cuzcungos	228	1	0	0	Non-detection	7	6	0,933333333	9,7	2092	NA	NA	NA	NA	NA	NA	NA	NA	NA	NA	NA	NA
Supata	Cuzcungos	229	1	0	0	Non-detection	4	4	1	0	2087	NA	NA	NA	NA	NA	NA	NA	NA	NA	NA	NA	NA
Supata	El alto	240	1	0	0	Non-detection	9	6	1	2,7	2081	NA	NA	NA	NA	NA	NA	NA	NA	NA	NA	NA	NA
Supata	El alto	241	1	0	0	Non-detection	6	2	0,866666667	1,17	2064	NA	NA	NA	NA	NA	NA	NA	NA	NA	NA	NA	NA
Supata	El alto	242	1	0	0	Non-detection	7	5	1	5	2064	NA	NA	NA	NA	NA	NA	NA	NA	NA	NA	NA	NA
Supata	El alto	243	1	0	0	Non-detection	6	6	0,866666667	5	2059	NA	NA	NA	NA	NA	NA	NA	NA	NA	NA	NA	NA
Supata	El alto	244	1	0	0	Non-detection	4	5	0,8	1,7	2306	NA	NA	NA	NA	NA	NA	NA	NA	NA	NA	NA	NA
Supata	El alto	245	1	0	0	Non-detection	6	2	0,933333333	1	2062	NA	NA	NA	NA	NA	NA	NA	NA	NA	NA	NA	NA
Supata	El alto	246	1	0	0	Non-detection	6	2	0,933333333	0	2074	NA	NA	NA	NA	NA	NA	NA	NA	NA	NA	NA	NA
Supata	El alto	247	1	0	0	Non-detection	8	4	0,866666667	0,7	2066	NA	NA	NA	NA	NA	NA	NA	NA	NA	NA	NA	NA
Supata	El alto	248	1	0	0	Non-detection	9	5	0,866666667	0,7	2068	NA	NA	NA	NA	NA	NA	NA	NA	NA	NA	NA	NA
Supata	El alto	249	1	0	0	Non-detection	4	3	1	0	2064	NA	NA	NA	NA	NA	NA	NA	NA	NA	NA	NA	NA
Supata	El alto	250	1	0	0	Non-detection	8	6	1	0,7	2066	NA	NA	NA	NA	NA	NA	NA	NA	NA	NA	NA	NA
Supata	El alto	251	1	0	0	Non-detection	6	6	0,933333333	3	2056	NA	NA	NA	NA	NA	NA	NA	NA	NA	NA	NA	NA
Supata	El alto	252	1	0	0	Non-detection	7	5	0,8	0,7	2066	NA	NA	NA	NA	NA	NA	NA	NA	NA	NA	NA	NA
Supata	El alto	253	1	0	0	Non-detection	5	5	1	1,3	2063	NA	NA	NA	NA	NA	NA	NA	NA	NA	NA	NA	NA
Supata	El alto	254	1	0	0	Non-detection	7	4	1	0	2067	NA	NA	NA	NA	NA	NA	NA	NA	NA	NA	NA	NA
Supata	El alto	255	1	0	0	Non-detection	7	5	1	6	2303	NA	NA	NA	NA	NA	NA	NA	NA	NA	NA	NA	NA
Supata	El alto	256	1	0	0	Non-detection	6	6	1	3,3	2310	NA	NA	NA	NA	NA	NA	NA	NA	NA	NA	NA	NA
Supata	El alto	257	1	0	0	Non-detection	8	6	1	7,7	2306	NA	NA	NA	NA	NA	NA	NA	NA	NA	NA	NA	NA
Supata	El alto	258	1	0	0	Non-detection	8	6	0,933333333	4	2311	NA	NA	NA	NA	NA	NA	NA	NA	NA	NA	NA	NA
Supata	El alto	259	1	0	0	Non-detection	9	6	1	3,7	2315	NA	NA	NA	NA	NA	NA	NA	NA	NA	NA	NA	NA
Supata	El alto	260	1	0	0	Non-detection	9	6	1	16,7	2309	NA	NA	NA	NA	NA	NA	NA	NA	NA	NA	NA	NA
Supata	El alto	261	1	0	0	Non-detection	6	6	1	2,7	2307	NA	NA	NA	NA	NA	NA	NA	NA	NA	NA	NA	NA
Supata	El alto	262	1	0	0	Non-detection	8	6	0,933333333	4,3	2310	NA	NA	NA	NA	NA	NA	NA	NA	NA	NA	NA	NA
Supata	El alto	263	1	0	0	Non-detection	9	5	0,933333333	4,7	2306	NA	NA	NA	NA	NA	NA	NA	NA	NA	NA	NA	NA
Supata	El alto	264	1	0	0	Non-detection	9	5	1	10	2293	NA	NA	NA	NA	NA	NA	NA	NA	NA	NA	NA	NA
Supata	El alto	265	1	0	0	Non-detection	8	6	0,866666667	3,7	2296	NA	NA	NA	NA	NA	NA	NA	NA	NA	NA	NA	NA
Supata	El alto	266	1	0	0	Non-detection	8	6	1	6	2300	NA	NA	NA	NA	NA	NA	NA	NA	NA	NA	NA	NA
Supata	El alto	267	1	0	0	Non-detection	6	5	0,933333333	0,3	2313	NA	NA	NA	NA	NA	NA	NA	NA	NA	NA	NA	NA
Supata	El alto	268	1	0	0	Non-detection	6	2	0,666666667	1	2306	NA	NA	NA	NA	NA	NA	NA	NA	NA	NA	NA	NA
Supata	El alto	269	1	0	0	Non-detection	7	6	0,8	5,3	2303	NA	NA	NA	NA	NA	NA	NA	NA	NA	NA	NA	NA
Supata	El alto	270	1	0	0	Non-detection	7	4	0,866666667	0,3	2306	NA	NA	NA	NA	NA	NA	NA	NA	NA	NA	NA	NA
Supata	El alto	271	1	0	0	Non-detection	6	4	1	4,7	2305	NA	NA	NA	NA	NA	NA	NA	NA	NA	NA	NA	NA
Supata	El alto	272	1	0	0	Non-detection	8	6	0,866666667	1	2321	NA	NA	NA	NA	NA	NA	NA	NA	NA	NA	NA	NA
Supata	El alto	273	1	0	0	Non-detection	8	6	0,8	1,7	2323	NA	NA	NA	NA	NA	NA	NA	NA	NA	NA	NA	NA
Supata	El alto	274	1	0	0	Non-detection	7	6	0,933333333	5,3	2312	NA	NA	NA	NA	NA	NA	NA	NA	NA	NA	NA	NA
Supata	El alto	275	1	0	0	Non-detection	7	4	0,866666667	10	2311	NA	NA	NA	NA	NA	NA	NA	NA	NA	NA	NA	NA
Supata	El alto	276	1	0	0	Non-detection	5	4	1	0	2305	NA	NA	NA	NA	NA	NA	NA	NA	NA	NA	NA	NA
Supata	El alto	277	1	0	0	Non-detection	5	2	1	4,3	2303	NA	NA	NA	NA	NA	NA	NA	NA	NA	NA	NA	NA
Supata	El alto	278	1	0	0	Non-detection	7	4	1	0,3	2300	NA	NA	NA	NA	NA	NA	NA	NA	NA	NA	NA	NA
Supata	El alto	279	1	0	0	Non-detection	7	3	0,933333333	4,3	2293	NA	NA	NA	NA	NA	NA	NA	NA	NA	NA	NA	NA
Supata	El alto	280	1	0	0	Non-detection	6	3	0,866666667	1	2291	NA	NA	NA	NA	NA	NA	NA	NA	NA	NA	NA	NA
Supata	El alto	281	1	0	0	Non-detection	7	6	0,933333333	0	2290	NA	NA	NA	NA	NA	NA	NA	NA	NA	NA	NA	NA
Supata	El alto	282	1	0	0	Non-detection	7	4	0,733333333	2	2288	NA	NA	NA	NA	NA	NA	NA	NA	NA	NA	NA	NA
Supata	El alto	283	1	0	0	Non-detection	8	3	1	0	2283	NA	NA	NA	NA	NA	NA	NA	NA	NA	NA	NA	NA
Supata	El alto	284	1	0	0	Non-detection	7	4	0,933333333	1,3	2275	NA	NA	NA	NA	NA	NA	NA	NA	NA	NA	NA	NA
Supata	San Marcos	140	2	0	0	Non-detection	8	7	1	0	1778	84,45	22,8	76	21,8	82,5	20,8	NA	NA	81,5	23,5	97,8	25,1
Supata	San Marcos	141	2	0	0	Non-detection	NA	NA	NA	0	1769	83,1	22,55	76,8	21,5	82,7	20,6	NA	NA	75,1	23	97,8	25,1
Supata	San Marcos	142	2	0	0	Non-detection	9	7	0,866666667	0,3	1765	81,625	21,05	83,4	19,2	88,2	18,8	NA	NA	81,1	20,9	73,8	25,3
Supata	San Marcos	143	2	0	0	Non-detection	NA	NA	NA	0	1765	84,35	20,1	85,6	18,5	90,3	18,4	NA	NA	85,5	19,7	76	23,8
Supata	San Marcos	144	2	0	0	Non-detection	13	7	1	0	1764	87,325	18,975	89,1	17,5	92,1	17,9	NA	NA	87,4	18,9	80,7	21,6
Supata	San Marcos	145	2	0	0	Non-detection	NA	NA	NA	0,3	1763	89,7	18,225	90,3	17,2	93,4	17,4	NA	NA	89,9	18,2	85,2	20,1
Supata	San Marcos	146	2	0	0	Non-detection	11	7	0,8	0,3	1764	90,65	18,025	91,7	17	93,2	17,5	92,3	18,4	91,1	17,9	86,6	19,7
Supata	San Marcos	147	2	0	0	Non-detection	9	7	0,8	0	1762	92,55	17,475	92,2	16,8	95,1	17,2	92,8	18,1	93,2	17,2	89,7	18,7
Supata	San Marcos	148	2	0	0	Non-detection	9	5	1	0,7	1777	96,025	16,825	93,1	16,6	95,4	17,1	96,8	17,1	97,7	16,2	97,9	17,4
Supata	San Marcos	149	2	0	0	Non-detection	11	6	1	0,3	1773	95,75	16,475	93,2	16,6	95,8	17	98,8	19,1	97,5	16,2	96,5	16,1
Supata	San Marcos	150	2	0	0	Non-detection	NA	NA	NA	0,7	1765	94,075	17,1	93,9	16,5	96,4	17	94,9	17,5	93,6	17	92,4	17,9
Supata	San Marcos	151	2	0	0	Non-detection	10	7	1	1	1774	94,475	17,075	93,9	16,5	96,5	17	95,7	17,4	95,3	16,8	92,2	18
Supata	San Marcos	152	2	0	0	Non-detection	NA	NA	NA	3	1773	95,55	16,875	94,2	16,4	96,9	17	96	17,3	97	16,6	94,1	17,5
Supata	San Marcos	153	2	0	0	Non-detection	7	7	0,733333333	0	1773	96,85	16,725	95,3	16,1	98	17,2	97,9	17,1	97,4	16,5	96,7	17,1
Supata	San Marcos	154	2	0	0	Non-detection	NA	NA	NA	1	1779	97,175	16,625	96,5	15,8	98	17,2	97,9	17,1	97,5	16,4	96,7	17,1
Supata	San Marcos	155	2	0	0	Non-detection	10	6	1	0	1780	96,8	16,6	95,3	16	98	17,2	98	17,1	97,5	16,4	96,4	16,8
Supata	San Marcos	156	2	0	0	Non-detection	NA	NA	NA	1	1780	97,25	16,55	96,9	15,8	98,1	17,2	98,1	17	97,6	16,4	96,4	16,8
Supata	San Marcos	157	2	0	0	Non-detection	13	7	0,933333333	0	1773	96,075	16,8	95,2	16,1	97,6	17,1	97,1	17,1	96,5	16,6	95	17,4
Supata	San Marcos	158	2	0	0	Non-detection	12	7	1	1	1777	95,65	16,8	95,2	16	97,6	17,1	97,1	17,1	96	16,6	93,8	17,5
Supata	San Marcos	159	2	0	0	Non-detection	9	6	0,933333333	0	1780	96,225	16,775	95,1	16	97,8	17,2	97,5	17,1	96,5	16,6	95,5	17,3
Supata	San Marcos	160	2	0	0	Non-detection	10	7	1	0	1781	96,275	16,75	95,3	15,9	97,8	17,2	97,5	17,1	96,7	16,6	95,3	17,3
Supata	San Marcos	161	2	0	0	Non-detection	10	7	0,933333333	0	1785	96,525	16,725	95,5	15,9	97,8	17,2	97,7	17,1	97	16,6	95,8	17,2
Supata	San Marcos	162	2	0	0	Non-detection	7	7	0,6	0	1787	96,7	16,725	96	15,9	97,9	17,2	97,7	17,1	97,1	16,6	95,8	17,2
Supata	San Marcos	163	2	0	0	Non-detection	3	4	0,2	0	1788	96,85	16,7	96,1	15,9	97,9	17,2	97,9	17,1	97,2	16,5	96,2	17,2
Supata	San Marcos	164	2	0	0	Non-detection	10	7	0,933333333	0	1777	97,25	16,4	97,1	15,8	98	17,2	98,1	17	97,6	16,2	96,3	16,4
Supata	San Marcos	165	2	0	0	Non-detection	9	6	0,933333333	0	1780	97,35	16,425	97,2	15,8	98,2	17,2	98,5	17,2	97,7	16,2	96,3	16,5
Supata	San Marcos	166	2	0	0	Non-detection	8	6	1	0	1780	97,375	16,35	97,3	15,8	98,2	17,2	98,5	17,2	97,7	16,2	96,3	16,2
Supata	San Marcos	167	2	0	0	Non-detection	9	6	1	0	1777	97,375	16,35	97,3	15,8	98,2	17,2	98,4	17,1	97,7	16,2	96,3	16,2
Supata	Cuzcungos	170	2	0	0	Non-detection	9	6	1	9	1968	91,3	18,16	93,1	17,2	84,3	19,4	94,8	15,7	90,7	17,1	93,6	21,4
Supata	Cuzcungos	181	2	0	0	Non-detection	10	6	0,933333333	4	2002	97,24	15,1	98,1	15	94,2	15,7	97,7	15	98,2	15	98	14,8
Supata	Cuzcungos	182	2	0	0	Non-detection	8	6	0,866666667	0	2002	97,22	15,04	98,1	14,8	94,1	15,7	97,8	15	98,2	15	97,9	14,7
Supata	Cuzcungos	183	2	0	0	Non-detection	8	4	1	0	2006	97,5	14,98	98,1	14,8	95,5	15,4	97,8	15	98,2	15	97,9	14,7
Supata	Cuzcungos	229	2	0	0	Non-detection	4	4	1	0	2087	95,24	15,98	96,6	15,4	88	18,4	96,8	15,1	97,6	15,2	97,2	15,8
Supata	El alto	240	2	0	0	Non-detection	9	6	1	2,7	2081	98	14,1	98	13,3	98,1	14,6	NA	NA	98,3	15,9	97,6	12,6
Supata	El alto	241	2	0	0	Non-detection	6	2	0,866666667	1,17	2064	97,95	14	97,9	13,3	98,1	14,6	NA	NA	98,3	15,5	97,5	12,6
Supata	El alto	242	2	0	0	Non-detection	7	5	1	5	2064	97,775	13,6	98	13,3	97,7	14,2	NA	NA	98	14,3	97,4	12,6
Supata	El alto	243	2	0	0	Non-detection	6	6	0,866666667	5	2059	97,675	13,525	97,9	13,3	97,7	14,2	NA	NA	97,8	14	97,3	12,6
Supata	El alto	244	2	0	0	Non-detection	4	5	0,8	1,7	2306	97,675	13,525	97,9	13,3	97,7	14,2	NA	NA	97,7	13,8	97,4	12,8
Supata	El alto	245	2	0	0	Non-detection	6	2	0,933333333	1	2062	97,575	13,45	97,8	13,3	97,7	14,2	NA	NA	97,5	13,6	97,3	12,7
Supata	El alto	246	2	0	0	Non-detection	6	2	0,933333333	0	2074	97,575	13,475	97,9	13,3	97,7	14,2	NA	NA	97,4	13,6	97,3	12,8
Supata	El alto	247	2	0	0	Non-detection	8	4	0,866666667	0,7	2066	97,575	13,475	97,8	13,3	97,7	14,2	NA	NA	97,4	13,6	97,4	12,8
Supata	El alto	248	2	0	0	Non-detection	9	5	0,866666667	0,7	2068	97,55	13,55	97,8	13,3	97,6	14,3	NA	NA	97,4	13,6	97,4	13
Supata	El alto	249	2	0	0	Non-detection	4	3	1	0	2064	97,45	13,525	97,8	13,3	97,6	14,2	NA	NA	97,2	13,6	97,2	13
Supata	El alto	250	2	0	0	Non-detection	8	6	1	0,7	2066	97,45	13,6	97,8	13,3	97,7	14,3	NA	NA	97,2	13,6	97,1	13,2
Supata	El alto	252	2	0	0	Non-detection	7	5	0,8	0,7	2066	97,5	13,725	97,8	13,3	97,7	14,3	NA	NA	97,3	13,7	97,2	13,6
Supata	El alto	253	2	0	0	Non-detection	5	5	1	1,3	2063	97,375	13,775	97,5	13,5	97,6	14,3	NA	NA	97,2	13,7	97,2	13,6
Supata	El alto	254	2	0	0	Non-detection	7	4	1	0	2067	97,375	13,8	97,5	13,5	97,6	14,3	NA	NA	97,3	13,7	97,1	13,7
Supata	El alto	255	2	0	0	Non-detection	7	5	1	6	2303	97,325	13,825	97,4	13,5	97,6	14,3	NA	NA	97,2	13,7	97,1	13,8
Supata	El alto	256	2	0	0	Non-detection	6	6	1	3,3	2310	97,325	13,825	97,4	13,5	97,6	14,3	NA	NA	97,2	13,7	97,1	13,8
Supata	El alto	257	2	0	0	Non-detection	8	6	1	7,7	2306	97,225	13,95	97,3	13,6	97,4	14,3	NA	NA	97	13,8	97,2	14,1
Supata	El alto	258	2	0	0	Non-detection	8	6	0,933333333	4	2311	97,275	13,9	97,3	13,5	97,4	14,3	NA	NA	97,2	13,7	97,2	14,1
Supata	El alto	259	2	0	0	Non-detection	9	6	1	3,7	2315	97,175	13,975	97,2	13,7	97,3	14,3	NA	NA	97	13,8	97,2	14,1
Supata	El alto	260	2	0	0	Non-detection	9	6	1	16,7	2309	97,175	13,975	97,2	13,7	97,3	14,3	NA	NA	97	13,8	97,2	14,1
Supata	El alto	261	2	0	0	Non-detection	6	6	1	2,7	2307	97,175	13,975	97,2	13,7	97,4	14,3	NA	NA	96,9	13,8	97,2	14,1
Supata	El alto	262	2	0	0	Non-detection	8	6	0,933333333	4,3	2310	97,15	13,975	97,1	13,7	97,4	14,3	NA	NA	96,9	13,8	97,2	14,1
Supata	El alto	263	2	0	0	Non-detection	9	5	0,933333333	4,7	2306	96,85	14,025	96,9	14	97,1	14,1	NA	NA	96,5	13,8	96,9	14,2
Supata	El alto	264	2	0	0	Non-detection	9	5	1	10	2293	96,875	14,05	96,9	14	97,2	14,2	NA	NA	96,6	13,8	96,8	14,2
Supata	El alto	265	2	0	0	Non-detection	8	6	0,866666667	3,7	2296	97,025	13,975	97	13,8	97,3	14,2	NA	NA	96,8	13,8	97	14,1
Supata	El alto	266	2	0	0	Non-detection	8	6	1	6	2300	97,1	14	97,1	13,8	97,4	14,3	NA	NA	96,9	13,8	97	14,1
Supata	El alto	267	2	0	0	Non-detection	6	5	0,933333333	0,3	2313	96,65	14,025	96,5	14	97	14,1	NA	NA	96,4	13,8	96,7	14,2
Supata	El alto	268	2	0	0	Non-detection	6	2	0,666666667	1	2306	96,7	14,025	96,7	13,9	97	14,1	NA	NA	96,4	13,8	96,7	14,3
Supata	El alto	269	2	0	0	Non-detection	7	6	0,8	5,3	2303	96,6	14,05	96,7	14	97	14,1	NA	NA	96,2	13,8	96,5	14,3
Supata	El alto	270	2	0	0	Non-detection	7	4	0,866666667	0,3	2306	96,65	14,05	96,7	14	97	14,1	NA	NA	96,3	13,8	96,6	14,3
Supata	El alto	271	2	0	0	Non-detection	6	4	1	4,7	2305	96,425	14,025	96,6	14	96,9	14	NA	NA	96	13,8	96,2	14,3
Supata	El alto	272	2	0	0	Non-detection	8	6	0,866666667	1	2321	96,525	14,025	96,6	14	96,9	14	NA	NA	96,1	13,8	96,5	14,3
Supata	El alto	273	2	0	0	Non-detection	8	6	0,8	1,7	2323	96,45	14	96,5	14	96,8	13,9	NA	NA	96,1	13,8	96,4	14,3
Supata	El alto	274	2	0	0	Non-detection	7	6	0,933333333	5,3	2312	96,375	13,975	96,5	14	96,7	13,8	NA	NA	96	13,8	96,3	14,3
Supata	El alto	275	2	0	0	Non-detection	7	4	0,866666667	10	2311	96,1	13,95	96,4	14	96,3	13,7	NA	NA	95,9	13,8	95,8	14,3
Supata	El alto	276	2	0	0	Non-detection	5	4	1	0	2305	96,2	13,975	96,4	14	96,6	13,8	NA	NA	95,8	13,8	96	14,3
Supata	El alto	277	2	0	0	Non-detection	5	2	1	4,3	2303	95,825	14	96,1	14	96	13,7	NA	NA	95,6	13,8	95,6	14,5
Supata	El alto	278	2	0	0	Non-detection	7	4	1	0,3	2300	95,875	14	96,2	14	96,1	13,7	NA	NA	95,5	14	95,7	14,3
Supata	El alto	279	2	0	0	Non-detection	7	3	0,933333333	4,3	2293	94,475	14,325	94,8	14,3	95,5	13,8	NA	NA	92,3	14,7	95,3	14,5
Supata	El alto	280	2	0	0	Non-detection	6	3	0,866666667	1	2291	94,9	14,225	94,8	14,3	95,5	13,8	NA	NA	93,8	14,3	95,5	14,5
Supata	El alto	281	2	0	0	Non-detection	7	6	0,933333333	0	2290	94,2	14,4	94,2	14,5	95,2	14	NA	NA	92,5	14,6	94,9	14,5
Supata	El alto	282	2	0	0	Non-detection	7	4	0,733333333	2	2288	94,325	14,375	94,1	14,5	95,2	14	NA	NA	93,1	14,5	94,9	14,5
Supata	El alto	283	2	0	0	Non-detection	8	3	1	0	2283	93,375	14,675	93,4	14,6	95,2	14,2	NA	NA	90,4	15,3	94,5	14,6
Supata	El alto	284	2	0	0	Non-detection	7	4	0,933333333	1,3	2275	93,05	14,775	92,9	14,8	95,2	14,2	NA	NA	89,7	15,5	94,4	14,6
Supata	San Marcos	140	3	0	0	Non-detection	8	7	1	0	1778	NA	NA	NA	NA	NA	NA	NA	NA	NA	NA	NA	NA
Supata	San Marcos	141	3	0	0	Non-detection	NA	NA	NA	0	1769	NA	NA	NA	NA	NA	NA	NA	NA	NA	NA	NA	NA
Supata	San Marcos	142	3	0	0	Non-detection	9	7	0,866666667	0,3	1765	NA	NA	NA	NA	NA	NA	NA	NA	NA	NA	NA	NA
Supata	San Marcos	143	3	0	0	Non-detection	NA	NA	NA	0	1765	NA	NA	NA	NA	NA	NA	NA	NA	NA	NA	NA	NA
Supata	San Marcos	144	3	0	0	Non-detection	13	7	1	0	1764	NA	NA	NA	NA	NA	NA	NA	NA	NA	NA	NA	NA
Supata	San Marcos	145	3	0	0	Non-detection	NA	NA	NA	0,3	1763	NA	NA	NA	NA	NA	NA	NA	NA	NA	NA	NA	NA
Supata	San Marcos	146	3	0	0	Non-detection	11	7	0,8	0,3	1764	NA	NA	NA	NA	NA	NA	NA	NA	NA	NA	NA	NA
Supata	San Marcos	147	3	0	0	Non-detection	9	7	0,8	0	1762	NA	NA	NA	NA	NA	NA	NA	NA	NA	NA	NA	NA
Supata	San Marcos	148	3	0	0	Non-detection	9	5	1	0,7	1777	NA	NA	NA	NA	NA	NA	NA	NA	NA	NA	NA	NA
Supata	San Marcos	149	3	0	0	Non-detection	11	6	1	0,3	1773	NA	NA	NA	NA	NA	NA	NA	NA	NA	NA	NA	NA
Supata	San Marcos	150	3	0	0	Non-detection	NA	NA	NA	0,7	1765	NA	NA	NA	NA	NA	NA	NA	NA	NA	NA	NA	NA
Supata	San Marcos	151	3	0	0	Non-detection	10	7	1	1	1774	NA	NA	NA	NA	NA	NA	NA	NA	NA	NA	NA	NA
Supata	San Marcos	152	3	0	0	Non-detection	NA	NA	NA	3	1773	NA	NA	NA	NA	NA	NA	NA	NA	NA	NA	NA	NA
Supata	San Marcos	153	3	0	0	Non-detection	7	7	0,733333333	0	1773	NA	NA	NA	NA	NA	NA	NA	NA	NA	NA	NA	NA
Supata	San Marcos	154	3	0	0	Non-detection	NA	NA	NA	1	1779	NA	NA	NA	NA	NA	NA	NA	NA	NA	NA	NA	NA
Supata	San Marcos	155	3	0	0	Non-detection	10	6	1	0	1780	NA	NA	NA	NA	NA	NA	NA	NA	NA	NA	NA	NA
Supata	San Marcos	156	3	0	0	Non-detection	NA	NA	NA	1	1780	NA	NA	NA	NA	NA	NA	NA	NA	NA	NA	NA	NA
Supata	San Marcos	157	3	0	0	Non-detection	13	7	0,933333333	0	1773	NA	NA	NA	NA	NA	NA	NA	NA	NA	NA	NA	NA
Supata	San Marcos	158	3	0	0	Non-detection	12	7	1	1	1777	NA	NA	NA	NA	NA	NA	NA	NA	NA	NA	NA	NA
Supata	San Marcos	159	3	0	0	Non-detection	9	6	0,933333333	0	1780	NA	NA	NA	NA	NA	NA	NA	NA	NA	NA	NA	NA
Supata	San Marcos	160	3	0	0	Non-detection	10	7	1	0	1781	NA	NA	NA	NA	NA	NA	NA	NA	NA	NA	NA	NA
Supata	San Marcos	161	3	0	0	Non-detection	10	7	0,933333333	0	1785	NA	NA	NA	NA	NA	NA	NA	NA	NA	NA	NA	NA
Supata	San Marcos	162	3	0	0	Non-detection	7	7	0,6	0	1787	NA	NA	NA	NA	NA	NA	NA	NA	NA	NA	NA	NA
Supata	San Marcos	163	3	0	0	Non-detection	3	4	0,2	0	1788	NA	NA	NA	NA	NA	NA	NA	NA	NA	NA	NA	NA
Supata	San Marcos	164	3	0	0	Non-detection	10	7	0,933333333	0	1777	NA	NA	NA	NA	NA	NA	NA	NA	NA	NA	NA	NA
Supata	San Marcos	165	3	0	0	Non-detection	9	6	0,933333333	0	1780	NA	NA	NA	NA	NA	NA	NA	NA	NA	NA	NA	NA
Supata	San Marcos	166	3	0	0	Non-detection	8	6	1	0	1780	NA	NA	NA	NA	NA	NA	NA	NA	NA	NA	NA	NA
Supata	San Marcos	167	3	0	0	Non-detection	9	6	1	0	1777	NA	NA	NA	NA	NA	NA	NA	NA	NA	NA	NA	NA
Supata	Cuzcungos	181	3	0	0	Non-detection	10	6	0,933333333	4	2002	95,325	15,4	NA	NA	94,9	15,8	93,9	15,2	96,6	15,4	95,9	15,2
Supata	Cuzcungos	182	3	0	0	Non-detection	8	6	0,866666667	0	2002	94,975	15,4	NA	NA	94,9	15,8	92,5	15,2	96,6	15,4	95,9	15,2
Supata	Cuzcungos	183	3	0	0	Non-detection	8	4	1	0	2006	95,4	15,375	NA	NA	95,1	15,8	94	15,1	96,6	15,4	95,9	15,2
Supata	El alto	241	3	0	0	Non-detection	6	2	0,866666667	1,17	2064	96,95	13,95	96,9	14,3	96,9	13,3	97	14,6	97	13,6	NA	NA
Supata	El alto	242	3	0	0	Non-detection	7	5	1	5	2064	96,95	13,95	96,9	14,4	96,9	13,3	97	14,5	97	13,6	NA	NA
Supata	El alto	243	3	0	0	Non-detection	6	6	0,866666667	5	2059	96,925	14	96,9	14,5	96,9	13,3	97	14,5	96,9	13,7	NA	NA
Supata	El alto	245	3	0	0	Non-detection	6	2	0,933333333	1	2062	96,875	14,125	97	14,7	96,9	13,5	96,9	14,5	96,7	13,8	NA	NA
Supata	El alto	246	3	0	0	Non-detection	6	2	0,933333333	0	2074	96,875	14,1	97	14,7	96,9	13,5	96,9	14,5	96,7	13,7	NA	NA
Supata	El alto	247	3	0	0	Non-detection	8	4	0,866666667	0,7	2066	96,925	14,125	97	14,8	97	13,4	96,9	14,5	96,8	13,8	NA	NA
Supata	El alto	248	3	0	0	Non-detection	9	5	0,866666667	0,7	2068	96,925	14,125	97	14,8	97	13,4	96,9	14,5	96,8	13,8	NA	NA
Supata	El alto	249	3	0	0	Non-detection	4	3	1	0	2064	96,875	14,175	97,1	14,8	96,8	13,4	96,9	14,5	96,7	14	NA	NA
Supata	El alto	250	3	0	0	Non-detection	8	6	1	0,7	2066	96,825	14,2	97,1	14,8	96,7	13,5	96,7	14,5	96,8	14	NA	NA
Supata	El alto	251	3	0	0	Non-detection	6	6	0,933333333	3	2056	96,825	14,225	97	14,8	96,8	13,5	96,8	14,6	96,7	14	NA	NA
Supata	El alto	252	3	0	0	Non-detection	7	5	0,8	0,7	2066	96,825	14,175	97	14,8	96,8	13,5	96,8	14,5	96,7	13,9	NA	NA
Supata	El alto	253	3	0	0	Non-detection	5	5	1	1,3	2063	96,825	14,2	97,1	14,8	96,7	13,5	96,7	14,5	96,8	14	NA	NA
Supata	El alto	254	3	0	0	Non-detection	7	4	1	0	2067	96,725	14,225	96,7	15	96,8	13,4	96,7	14,5	96,7	14	NA	NA
Supata	El alto	255	3	0	0	Non-detection	7	5	1	6	2303	96,525	14,3	96,8	15,1	96,6	13,5	96,3	14,5	96,4	14,1	NA	NA
Supata	El alto	256	3	0	0	Non-detection	6	6	1	3,3	2310	96,525	14,3	96,8	15,1	96,6	13,5	96,3	14,5	96,4	14,1	NA	NA
Supata	El alto	257	3	0	0	Non-detection	8	6	1	7,7	2306	96,45	14,35	96,7	15,1	96,5	13,5	96,2	14,6	96,4	14,2	NA	NA
Supata	El alto	258	3	0	0	Non-detection	8	6	0,933333333	4	2311	96,5	14,35	96,9	15,1	96,5	13,5	96,2	14,6	96,4	14,2	NA	NA
Supata	El alto	259	3	0	0	Non-detection	9	6	1	3,7	2315	96,5	14,35	96,9	15,1	96,5	13,6	96,2	14,5	96,4	14,2	NA	NA
Supata	El alto	260	3	0	0	Non-detection	9	6	1	16,7	2309	96,475	14,35	96,8	15,1	96,5	13,6	96,2	14,5	96,4	14,2	NA	NA
Supata	El alto	261	3	0	0	Non-detection	6	6	1	2,7	2307	96,4	14,325	96,8	15,1	96,4	13,5	96	14,5	96,4	14,2	NA	NA
Supata	El alto	262	3	0	0	Non-detection	8	6	0,933333333	4,3	2310	96,4	14,325	96,8	15,1	96,4	13,5	96	14,5	96,4	14,2	NA	NA
Supata	El alto	263	3	0	0	Non-detection	9	5	0,933333333	4,7	2306	96,275	14,325	96,6	15	96,3	13,5	95,9	14,6	96,3	14,2	NA	NA
Supata	El alto	264	3	0	0	Non-detection	9	5	1	10	2293	96,275	14,325	96,6	15	96,3	13,5	95,9	14,6	96,3	14,2	NA	NA
Supata	El alto	265	3	0	0	Non-detection	8	6	0,866666667	3,7	2296	96,1	14,3	96,4	15	96,1	13,5	95,8	14,6	96,1	14,1	NA	NA
Supata	El alto	266	3	0	0	Non-detection	8	6	1	6	2300	96,1	14,3	96,4	15	96,1	13,5	95,8	14,6	96,1	14,1	NA	NA
Supata	El alto	267	3	0	0	Non-detection	6	5	0,933333333	0,3	2313	96,025	14,35	96,3	15	96,1	13,6	95,7	14,7	96	14,1	NA	NA
Supata	El alto	268	3	0	0	Non-detection	6	2	0,666666667	1	2306	96,025	14,35	96,3	15	96,1	13,6	95,7	14,7	96	14,1	NA	NA
Supata	El alto	269	3	0	0	Non-detection	7	6	0,8	5,3	2303	95,95	14,325	96,3	15	95,9	13,5	95,8	14,7	95,8	14,1	NA	NA
Supata	El alto	270	3	0	0	Non-detection	7	4	0,866666667	0,3	2306	95,925	14,325	96,2	15	95,9	13,5	95,8	14,7	95,8	14,1	NA	NA
Supata	El alto	271	3	0	0	Non-detection	6	4	1	4,7	2305	95,575	14,325	95,8	15	95,5	13,5	95,5	14,7	95,5	14,1	NA	NA
Supata	El alto	272	3	0	0	Non-detection	8	6	0,866666667	1	2321	95,6	14,35	95,9	15,1	95,5	13,5	95,5	14,7	95,5	14,1	NA	NA
Supata	El alto	273	3	0	0	Non-detection	8	6	0,8	1,7	2323	94,675	14,475	95,9	15,1	94,4	13,7	94	14,7	94,4	14,4	NA	NA
Supata	El alto	274	3	0	0	Non-detection	7	6	0,933333333	5,3	2312	94,45	14,5	95,1	15,2	94,3	13,7	94	14,7	94,4	14,4	NA	NA
Supata	El alto	275	3	0	0	Non-detection	7	4	0,866666667	10	2311	94,05	14,55	94,6	15,2	93,9	13,8	93,6	14,7	94,1	14,5	NA	NA
Supata	El alto	276	3	0	0	Non-detection	5	4	1	0	2305	94,05	14,55	94,6	15,2	93,9	13,8	93,6	14,7	94,1	14,5	NA	NA
Supata	El alto	277	3	0	0	Non-detection	5	2	1	4,3	2303	93,125	14,675	93,7	15,3	92,7	14	92,8	14,8	93,3	14,6	NA	NA
Supata	El alto	278	3	0	0	Non-detection	7	4	1	0,3	2300	93,25	14,625	93,4	15,3	93,5	13,8	92,8	14,8	93,3	14,6	NA	NA
Supata	El alto	279	3	0	0	Non-detection	7	3	0,933333333	4,3	2293	92	14,825	92,3	15,5	91,4	14,3	91,9	14,8	92,4	14,7	NA	NA
Supata	El alto	280	3	0	0	Non-detection	6	3	0,866666667	1	2291	92	14,8	92	15,5	91,7	14,2	91,9	14,8	92,4	14,7	NA	NA
Supata	El alto	281	3	0	0	Non-detection	7	6	0,933333333	0	2290	90,075	15,25	90,2	15,9	89,5	15	89,5	15,1	91,1	15	NA	NA
Supata	El alto	282	3	0	0	Non-detection	7	4	0,733333333	2	2288	90,025	15,225	89,7	16	89,8	14,8	89,5	15,1	91,1	15	NA	NA
Supata	El alto	283	3	0	0	Non-detection	8	3	1	0	2283	85,8	16,275	86,1	16,8	81,5	17,1	86,3	15,8	89,3	15,4	NA	NA
Supata	El alto	284	3	0	0	Non-detection	7	4	0,933333333	1,3	2275	87,075	15,925	85,7	17	87	15,5	86,3	15,8	89,3	15,4	NA	NA
