# Supplementary material for: Distribution, habitat suitability, conservation state and natural history of endangered salamander Bolitoglossa pandi
Source: PeerJ. 2020 Sep 24;8:e9901. doi: 10.7717/peerj.9901 (PMC7520094; doi:10.7717/peerj.9901)
Supplement: Supplemental Information S3 [file peerj-08-9901-s003.csv]

Ocasi�n	HoraG	N	Hora
1	H1	2	18:19
1	H1	3	18:30
1	H1	3	18:34
1	H1	1	18:43
1	H1	1	18:58
1	H1	1	19:07
1	H1	1	19:14
1	H1	1	19:21
1	H1	2	19:24
2	H1	2	18:33
2	H1	8	18:34
2	H1	2	18:39
2	H1	8	18:50
2	H1	12	18:51
2	H1	8	18:52
2	H1	2	19:01
2	H1	10	19:02
2	H1	6	19:05
2	H1	8	19:10
2	H1	4	19:12
2	H1	16	19:21
2	H1	2	19:22
2	H1	2	19:24
2	H1	2	19:27
2	H1	6	19:33
3	H1	2	18:27
3	H1	3	18:30
3	H1	1	18:57
3	H1	1	18:58
3	H1	6	19:00
3	H1	4	19:10
3	H1	1	19:11
3	H1	5	19:12
3	H1	6	19:18
3	H1	7	19:20
3	H1	1	19:28
3	H1	4	19:30
1	H2	1	19:35
1	H2	2	19:37
1	H2	2	19:48
1	H2	1	20:02
1	H2	1	20:12
1	H2	1	20:14
1	H2	2	20:17
1	H2	1	20:21
2	H2	6	19:36
2	H2	2	19:41
2	H2	20	19:48
2	H2	10	19:55
2	H2	12	19:57
2	H2	8	20:13
2	H2	2	20:19
2	H2	10	20:20
2	H2	2	20:22
2	H2	4	20:23
2	H2	4	20:24
2	H2	4	20:35
3	H2	1	19:36
3	H2	7	19:40
3	H2	6	19:45
3	H2	14	19:50
3	H2	2	19:52
3	H2	4	19:56
3	H2	4	19:57
3	H2	11	20:00
3	H2	3	20:03
3	H2	3	20:08
3	H2	6	20:20
3	H2	2	20:22
3	H2	3	20:25
3	H2	5	20:29
3	H2	6	20:30
1	H3	3	20:27
1	H3	3	20:43
1	H3	1	20:45
1	H3	1	21:10
1	H3	1	21:20
2	H3	2	20:36
2	H3	2	20:38
2	H3	10	20:39
2	H3	8	20:54
2	H3	2	20:56
2	H3	4	21:03
2	H3	8	21:10
2	H3	6	21:21
2	H3	6	21:30
3	H3	6	20:35
3	H3	2	20:40
3	H3	5	20:46
3	H3	5	20:47
3	H3	2	20:48
3	H3	4	21:00
3	H3	2	21:06
3	H3	10	21:08
3	H3	12	21:13
3	H3	3	21:26
3	H3	4	21:28
3	H3	11	21:30
1	H4	1	21:55
1	H4	2	21:57
1	H4	1	22:11
1	H4	1	22:38
2	H4	4	21:40
2	H4	8	21:43
2	H4	4	21:46
2	H4	4	21:53
2	H4	2	22:15
2	H4	2	22:17
2	H4	4	22:22
2	H4	4	22:23
2	H4	2	22:30
3	H4	2	21:39
3	H4	4	21:40
3	H4	1	21:43
3	H4	8	21:45
3	H4	4	21:50
3	H4	8	22:00
3	H4	1	22:03
3	H4	3	22:05
3	H4	2	22:13
3	H4	2	22:17
3	H4	7	22:18
3	H4	3	22:20
3	H4	1	22:22
3	H4	5	22:24
3	H4	7	22:30
1	H5	2	22:47
1	H5	3	23:10
2	H5	2	22:34
2	H5	2	22:40
2	H5	2	22:42
2	H5	4	22:44
2	H5	6	22:46
2	H5	4	22:57
2	H5	2	22:59
2	H5	2	23:00
2	H5	10	23:01
2	H5	4	23:09
2	H5	6	23:15
2	H5	2	23:17
2	H5	10	23:21
2	H5	4	23:22
2	H5	4	23:26
2	H5	2	23:27
3	H5	4	22:36
3	H5	3	22:40
3	H5	3	22:44
3	H5	4	22:48
3	H5	4	22:50
3	H5	7	22:53
3	H5	8	22:54
3	H5	4	22:58
3	H5	3	23:05
3	H5	6	23:07
3	H5	5	23:09
3	H5	8	23:10
3	H5	1	23:14
3	H5	2	23:15
3	H5	4	23:17
3	H5	3	23:20
3	H5	2	23:27
3	H5	16	23:30
1	H6	2	00:01
1	H6	2	00:20
1	H6	1	00:25
1	H6	1	00:28
2	H6	8	23:39
2	H6	10	23:40
2	H6	12	23:44
2	H6	4	23:58
2	H6	12	00:00
2	H6	2	00:03
2	H6	6	00:04
2	H6	4	00:06
2	H6	6	00:08
2	H6	2	00:09
2	H6	4	00:11
2	H6	2	00:12
2	H6	2	00:14
2	H6	6	00:16
2	H6	2	00:20
2	H6	12	00:23
2	H6	6	00:24
2	H6	6	00:26
2	H6	10	00:27
2	H6	14	00:30
3	H6	15	23:38
3	H6	20	23:40
3	H6	9	23:45
3	H6	3	23:50
3	H6	3	23:56
3	H6	10	00:00
3	H6	6	00:01
3	H6	3	00:04
3	H6	7	00:05
3	H6	3	00:07
3	H6	4	00:14
3	H6	2	00:15
3	H6	4	00:17
3	H6	7	00:18
3	H6	7	00:20
3	H6	3	00:25
3	H6	4	00:26
3	H6	6	00:29
3	H6	8	00:30
1	H7	3	01:05
1	H7	1	01:19
1	H7	1	01:28
2	H7	14	00:32
2	H7	2	00:40
2	H7	8	00:41
2	H7	2	00:43
2	H7	4	00:44
2	H7	6	00:53
2	H7	2	00:55
2	H7	4	00:57
2	H7	2	01:10
2	H7	10	01:12
2	H7	4	01:13
2	H7	8	01:18
2	H7	2	01:20
2	H7	2	01:24
2	H7	6	01:30
3	H7	10	00:35
3	H7	2	00:36
3	H7	1	00:38
3	H7	18	00:40
3	H7	10	00:44
3	H7	7	00:45
3	H7	4	00:46
3	H7	18	00:47
3	H7	4	00:50
3	H7	10	00:59
3	H7	11	01:00
3	H7	3	01:06
3	H7	4	01:18
3	H7	6	01:21
3	H7	7	01:30
2	H8	4	01:38
2	H8	8	01:39
2	H8	12	01:53
2	H8	26	01:54
2	H8	2	01:58
2	H8	4	02:08
2	H8	2	02:18
2	H8	14	02:19
2	H8	4	02:20
3	H8	3	01:34
3	H8	1	01:38
3	H8	11	01:14
3	H8	10	01:50
3	H8	2	02:00
3	H8	1	02:05
3	H8	4	02:18
3	H8	2	02:23
2	H9	16	02:50
2	H9	4	03:05
2	H9	2	03:21
3	H9	7	02:27
3	H9	4	02:41
3	H9	4	02:48
3	H9	5	02:49
3	H9	3	03:00
3	H9	5	03:09
3	H9	2	03:15
3	H9	5	03:16
3	H9	1	03:27
3	H9	1	03:28
3	H9	3	03:36
