# Supplementary material for: Distribution, habitat suitability, conservation state and natural history of endangered salamander Bolitoglossa pandi
Source: PeerJ. 2020 Sep 24;8:e9901. doi: 10.7717/peerj.9901 (PMC7520094; doi:10.7717/peerj.9901)
Supplement: Supplemental Information S4 [file peerj-08-9901-s004.xlsx]

## Sheet: Hoja1
Collection number	Collector Number	Scientific name	Country	Department	Municipality	Locality	Longitude	Latitude	Date	Collector
ICN58493	TAS1832	Bolitoglossa pandi	Colombia	Cundinamarca	Supatá	Vereda las Lajas, Reserva Cuzcungos C227	5.04108	-73.7586	2018-03-04	Hefzi Medina, Daniela Guevara
ICN58494	TAS1858	Bolitoglossa pandi	Colombia	Cundinamarca	Supatá	Vereda San Marcos, Los Galpones	5.03511	-73.7397	2018-03-07	Simón Ulloa
ICN58495	TAS1927	Bolitoglossa pandi	Colombia	Cundinamarca	Supatá	Vereda San Marcos	5.03153	-73.741	2018-06-07	Teddy Angarita, Simon Ulloa, Hefzi Medina, Andrés Segura, Daniela Guevara, Lorena Bstidas, Valeria Triana, Sebastián Curaca
ICN58496	TAS1928	Bolitoglossa pandi	Colombia	Cundinamarca	Supatá	Vereda San Marcos	5.03167	-73.7411	2018-06-08	Teddy Angarita, Simon Ulloa, Hefzi Medina, Andrés Segura, Daniela Guevara, Lorena Bstidas, Valeria Triana, Sebastián Curaca
ICN58497	TAS2129	Bolitoglossa pandi	Colombia	Cundinamarca	Supatá	Vereda las Lajas, Reserva Cuzcungos	5.07442	-73.7586	2019-03-26	Teddy Angarita, Simon Ulloa, Hefzi Medina, Andrés Segura, Daniela Guevara, Lorena Bstidas, Valeria Triana, Sebastián Curaca
ICN58498	TAS2130	Bolitoglossa pandi	Colombia	Cundinamarca	Supatá	Vereda las Lajas, Reserva Cuzcungos	5.07442	-73.7586	2019-03-26	Teddy Angarita, Simon Ulloa, Hefzi Medina, Andrés Segura, Daniela Guevara, Lorena Bstidas, Valeria Triana, Sebastián Curaca
ICN58499	TAS2131	Bolitoglossa pandi	Colombia	Cundinamarca	Supatá	Vereda las Lajas, Reserva Cuzcungos	5.07306	-73.7586	2019-03-26	Teddy Angarita, Simon Ulloa, Hefzi Medina, Andrés Segura, Daniela Guevara, Lorena Bstidas, Valeria Triana, Sebastián Curaca
ICN58500	TAS2132	Bolitoglossa pandi	Colombia	Cundinamarca	Supatá	Vereda las Lajas, Reserva Cuzcungos	5.07442	-73.7586	2019-03-26	Teddy Angarita, Simon Ulloa, Hefzi Medina, Andrés Segura, Daniela Guevara, Lorena Bstidas, Valeria Triana, Sebastián Curaca
ICN58501	TAS2132	Bolitoglossa pandi	Colombia	Cundinamarca	Supatá	Vereda las Lajas, Reserva Cuzcungos	5.07442	-73.7586	2019-03-26	Teddy Angarita, Simon Ulloa, Hefzi Medina, Andrés Segura, Daniela Guevara, Lorena Bstidas, Valeria Triana, Sebastián Curaca
ICN58502	DAS517	Bolitoglossa pandi	Colombia	Cundinamarca	Supatá	Vereda las Lajas, Reserva Cuzcungos	5.07444	-73.7581	2017-10-15	David Sanchez, Simon Ulloa, Hefzi Medina, Andrés Segura, Daniela Guevara, Lorena Bstidas, Valeria Triana, Sebastián Curaca
ICN58503	DAS518	Bolitoglossa pandi	Colombia	Cundinamarca	Supatá	Vereda las Lajas, Reserva Cuzcungos	5.07444	-73.7581	2017-10-15	David Sanchez, Simon Ulloa, Hefzi Medina, Andrés Segura, Daniela Guevara, Lorena Bstidas, Valeria Triana, Sebastián Curaca
IAvH-Am 10303		Bolitoglossa pandi	Colombia	Cundinamarca	Villeta	Vereda La Esmeralda Quebrada Negra	5.05497	-74.547	2013-05-05	Diana X. Albarán-Montoya, Lesly R. Peña-Baez, Andres Acosta Gavils
IAvH-Am 10304		Bolitoglossa pandi	Colombia	Cundinamarca	Villeta	Vereda La Esmeralda Quebrada Negra	5.05497	-74.547	2013-05-05	Diana X. Albarán-Montoya, Lesly R. Peña-Baez, Andres Acosta Gavils
IAvH-Am 10305		Bolitoglossa pandi	Colombia	Cundinamarca	Guaduas	Vereda Granada	5.06708	-74.5499	2013-04-13	Diana X. Albarán-Montoya, Lesly R. Peña-Baez, Andres Acosta Gavils
IAvH-Am 10306		Bolitoglossa pandi	Colombia	Cundinamarca	Guaduas	Vereda Granada	5.06708	-74.5499	2013-04-13	Diana X. Albarán-Montoya, Lesly R. Peña-Baez, Andres Acosta Gavils
IAvH-Am 10307		Bolitoglossa pandi	Colombia	Cundinamarca	Guaduas	Vereda Granada	5.06708	-74.5499	2013-04-13	Diana X. Albarán-Montoya, Lesly R. Peña-Baez, Andres Acosta Gavils
IAvH-Am 10308		Bolitoglossa pandi	Colombia	Cundinamarca	Guaduas	Vereda Granada	5.06708	-74.5499	2013-04-13	Diana X. Albarán-Montoya, Lesly R. Peña-Baez, Andres Acosta Gavils
