# Supplementary material for: Distribution, habitat suitability, conservation state and natural history of endangered salamander Bolitoglossa pandi
Source: PeerJ. 2020 Sep 24;8:e9901. doi: 10.7717/peerj.9901 (PMC7520094; doi:10.7717/peerj.9901)
Supplement: Supplemental Information S5 [file peerj-08-9901-s005.csv]

Occasion	Specie	Time
1	Bpandi	0,763194444
1	Bpandi	0,763194444
1	Bpandi	0,770833333
1	Bpandi	0,770833333
1	Bpandi	0,770833333
1	Bpandi	0,773611111
1	Bpandi	0,773611111
1	Bpandi	0,773611111
1	Bpandi	0,779861111
1	Bpandi	0,790277778
1	Bpandi	0,796527778
1	Bpandi	0,801388889
1	Bpandi	0,80625
1	Bpandi	0,808333333
1	Bpandi	0,808333333
1	Bpandi	0,815972222
1	Bpandi	0,817361111
1	Bpandi	0,817361111
1	Bpandi	0,825
1	Bpandi	0,825
1	Bpandi	0,834722222
1	Bpandi	0,841666667
1	Bpandi	0,843055556
1	Bpandi	0,845138889
1	Bpandi	0,845138889
1	Bpandi	0,847916667
1	Bpandi	0,852083333
1	Bpandi	0,852083333
1	Bpandi	0,852083333
1	Bpandi	0,863194444
1	Bpandi	0,863194444
1	Bpandi	0,863194444
1	Bpandi	0,864583333
1	Bpandi	0,881944444
1	Bpandi	0,888888889
1	Bpandi	0,913194444
1	Bpandi	0,914583333
1	Bpandi	0,914583333
1	Bpandi	0,924305556
1	Bpandi	0,943055556
1	Bpandi	0,949305556
1	Bpandi	0,949305556
1	Bpandi	0,965277778
1	Bpandi	0,965277778
1	Bpandi	0,965277778
1	Bpandi	0,000694444
1	Bpandi	0,000694444
1	Bpandi	0,013888889
1	Bpandi	0,013888889
1	Bpandi	0,017361111
1	Bpandi	0,019444444
1	Bpandi	0,045138889
1	Bpandi	0,045138889
1	Bpandi	0,045138889
1	Bpandi	0,054861111
1	Bpandi	0,061111111
1	Bpandi	0,0625
1	Bpandi	0,065972222
1	Bpandi	0,065972222
1	Bpandi	0,065972222
2	Bpandi	0,772916667
2	Bpandi	0,772916667
2	Bpandi	0,773611111
2	Bpandi	0,773611111
2	Bpandi	0,773611111
2	Bpandi	0,773611111
2	Bpandi	0,773611111
2	Bpandi	0,773611111
2	Bpandi	0,773611111
2	Bpandi	0,773611111
2	Bpandi	0,777083333
2	Bpandi	0,777083333
2	Bpandi	0,784722222
2	Bpandi	0,784722222
2	Bpandi	0,784722222
2	Bpandi	0,784722222
2	Bpandi	0,784722222
2	Bpandi	0,784722222
2	Bpandi	0,784722222
2	Bpandi	0,784722222
2	Bpandi	0,785416667
2	Bpandi	0,785416667
2	Bpandi	0,785416667
2	Bpandi	0,785416667
2	Bpandi	0,785416667
2	Bpandi	0,785416667
2	Bpandi	0,785416667
2	Bpandi	0,785416667
2	Bpandi	0,785416667
2	Bpandi	0,785416667
2	Bpandi	0,785416667
2	Bpandi	0,785416667
2	Bpandi	0,786111111
2	Bpandi	0,786111111
2	Bpandi	0,786111111
2	Bpandi	0,786111111
2	Bpandi	0,786111111
2	Bpandi	0,786111111
2	Bpandi	0,786111111
2	Bpandi	0,786111111
2	Bpandi	0,792361111
2	Bpandi	0,792361111
2	Bpandi	0,793055556
2	Bpandi	0,793055556
2	Bpandi	0,793055556
2	Bpandi	0,793055556
2	Bpandi	0,793055556
2	Bpandi	0,793055556
2	Bpandi	0,793055556
2	Bpandi	0,793055556
2	Bpandi	0,793055556
2	Bpandi	0,793055556
2	Bpandi	0,795138889
2	Bpandi	0,795138889
2	Bpandi	0,795138889
2	Bpandi	0,795138889
2	Bpandi	0,795138889
2	Bpandi	0,795138889
2	Bpandi	0,798611111
2	Bpandi	0,798611111
2	Bpandi	0,798611111
2	Bpandi	0,798611111
2	Bpandi	0,798611111
2	Bpandi	0,798611111
2	Bpandi	0,798611111
2	Bpandi	0,798611111
2	Bpandi	0,8
2	Bpandi	0,8
2	Bpandi	0,8
2	Bpandi	0,8
2	Bpandi	0,80625
2	Bpandi	0,80625
2	Bpandi	0,80625
2	Bpandi	0,80625
2	Bpandi	0,80625
2	Bpandi	0,80625
2	Bpandi	0,80625
2	Bpandi	0,80625
2	Bpandi	0,80625
2	Bpandi	0,80625
2	Bpandi	0,80625
2	Bpandi	0,80625
2	Bpandi	0,80625
2	Bpandi	0,80625
2	Bpandi	0,80625
2	Bpandi	0,80625
2	Bpandi	0,806944444
2	Bpandi	0,806944444
2	Bpandi	0,808333333
2	Bpandi	0,808333333
2	Bpandi	0,810416667
2	Bpandi	0,810416667
2	Bpandi	0,814583333
2	Bpandi	0,814583333
2	Bpandi	0,814583333
2	Bpandi	0,814583333
2	Bpandi	0,814583333
2	Bpandi	0,814583333
2	Bpandi	0,816666667
2	Bpandi	0,816666667
2	Bpandi	0,816666667
2	Bpandi	0,816666667
2	Bpandi	0,816666667
2	Bpandi	0,816666667
2	Bpandi	0,820138889
2	Bpandi	0,820138889
2	Bpandi	0,825
2	Bpandi	0,825
2	Bpandi	0,825
2	Bpandi	0,825
2	Bpandi	0,825
2	Bpandi	0,825
2	Bpandi	0,825
2	Bpandi	0,825
2	Bpandi	0,825
2	Bpandi	0,825
2	Bpandi	0,825
2	Bpandi	0,825
2	Bpandi	0,825
2	Bpandi	0,825
2	Bpandi	0,825
2	Bpandi	0,825
2	Bpandi	0,825
2	Bpandi	0,825
2	Bpandi	0,825
2	Bpandi	0,825
2	Bpandi	0,829861111
2	Bpandi	0,829861111
2	Bpandi	0,829861111
2	Bpandi	0,829861111
2	Bpandi	0,829861111
2	Bpandi	0,829861111
2	Bpandi	0,829861111
2	Bpandi	0,829861111
2	Bpandi	0,829861111
2	Bpandi	0,829861111
2	Bpandi	0,83125
2	Bpandi	0,83125
2	Bpandi	0,83125
2	Bpandi	0,83125
2	Bpandi	0,83125
2	Bpandi	0,83125
2	Bpandi	0,83125
2	Bpandi	0,83125
2	Bpandi	0,83125
2	Bpandi	0,83125
2	Bpandi	0,83125
2	Bpandi	0,83125
2	Bpandi	0,842361111
2	Bpandi	0,842361111
2	Bpandi	0,842361111
2	Bpandi	0,842361111
2	Bpandi	0,842361111
2	Bpandi	0,842361111
2	Bpandi	0,842361111
2	Bpandi	0,842361111
2	Bpandi	0,846527778
2	Bpandi	0,846527778
2	Bpandi	0,847222222
2	Bpandi	0,847222222
2	Bpandi	0,847222222
2	Bpandi	0,847222222
2	Bpandi	0,847222222
2	Bpandi	0,847222222
2	Bpandi	0,847222222
2	Bpandi	0,847222222
2	Bpandi	0,847222222
2	Bpandi	0,847222222
2	Bpandi	0,848611111
2	Bpandi	0,848611111
2	Bpandi	0,849305556
2	Bpandi	0,849305556
2	Bpandi	0,849305556
2	Bpandi	0,849305556
2	Bpandi	0,85
2	Bpandi	0,85
2	Bpandi	0,85
2	Bpandi	0,85
2	Bpandi	0,857638889
2	Bpandi	0,857638889
2	Bpandi	0,857638889
2	Bpandi	0,857638889
2	Bpandi	0,858333333
2	Bpandi	0,858333333
2	Bpandi	0,859722222
2	Bpandi	0,859722222
2	Bpandi	0,860416667
2	Bpandi	0,860416667
2	Bpandi	0,860416667
2	Bpandi	0,860416667
2	Bpandi	0,860416667
2	Bpandi	0,860416667
2	Bpandi	0,860416667
2	Bpandi	0,860416667
2	Bpandi	0,860416667
2	Bpandi	0,860416667
2	Bpandi	0,870833333
2	Bpandi	0,870833333
2	Bpandi	0,870833333
2	Bpandi	0,870833333
2	Bpandi	0,870833333
2	Bpandi	0,870833333
2	Bpandi	0,870833333
2	Bpandi	0,870833333
2	Bpandi	0,872222222
2	Bpandi	0,872222222
2	Bpandi	0,877083333
2	Bpandi	0,877083333
2	Bpandi	0,877083333
2	Bpandi	0,877083333
2	Bpandi	0,881944444
2	Bpandi	0,881944444
2	Bpandi	0,881944444
2	Bpandi	0,881944444
2	Bpandi	0,881944444
2	Bpandi	0,881944444
2	Bpandi	0,881944444
2	Bpandi	0,881944444
2	Bpandi	0,889583333
2	Bpandi	0,889583333
2	Bpandi	0,889583333
2	Bpandi	0,889583333
2	Bpandi	0,889583333
2	Bpandi	0,889583333
2	Bpandi	0,895833333
2	Bpandi	0,895833333
2	Bpandi	0,895833333
2	Bpandi	0,895833333
2	Bpandi	0,895833333
2	Bpandi	0,895833333
2	Bpandi	0,902777778
2	Bpandi	0,902777778
2	Bpandi	0,902777778
2	Bpandi	0,902777778
2	Bpandi	0,904861111
2	Bpandi	0,904861111
2	Bpandi	0,904861111
2	Bpandi	0,904861111
2	Bpandi	0,904861111
2	Bpandi	0,904861111
2	Bpandi	0,904861111
2	Bpandi	0,904861111
2	Bpandi	0,906944444
2	Bpandi	0,906944444
2	Bpandi	0,906944444
2	Bpandi	0,906944444
2	Bpandi	0,911805556
2	Bpandi	0,911805556
2	Bpandi	0,911805556
2	Bpandi	0,911805556
2	Bpandi	0,927083333
2	Bpandi	0,927083333
2	Bpandi	0,928472222
2	Bpandi	0,928472222
2	Bpandi	0,931944444
2	Bpandi	0,931944444
2	Bpandi	0,931944444
2	Bpandi	0,931944444
2	Bpandi	0,932638889
2	Bpandi	0,932638889
2	Bpandi	0,932638889
2	Bpandi	0,932638889
2	Bpandi	0,9375
2	Bpandi	0,9375
2	Bpandi	0,940277778
2	Bpandi	0,940277778
2	Bpandi	0,944444444
2	Bpandi	0,944444444
2	Bpandi	0,945833333
2	Bpandi	0,945833333
2	Bpandi	0,947222222
2	Bpandi	0,947222222
2	Bpandi	0,947222222
2	Bpandi	0,947222222
2	Bpandi	0,948611111
2	Bpandi	0,948611111
2	Bpandi	0,948611111
2	Bpandi	0,948611111
2	Bpandi	0,948611111
2	Bpandi	0,948611111
2	Bpandi	0,95625
2	Bpandi	0,95625
2	Bpandi	0,95625
2	Bpandi	0,95625
2	Bpandi	0,957638889
2	Bpandi	0,957638889
2	Bpandi	0,958333333
2	Bpandi	0,958333333
2	Bpandi	0,959027778
2	Bpandi	0,959027778
2	Bpandi	0,959027778
2	Bpandi	0,959027778
2	Bpandi	0,959027778
2	Bpandi	0,959027778
2	Bpandi	0,959027778
2	Bpandi	0,959027778
2	Bpandi	0,959027778
2	Bpandi	0,959027778
2	Bpandi	0,964583333
2	Bpandi	0,964583333
2	Bpandi	0,964583333
2	Bpandi	0,964583333
2	Bpandi	0,96875
2	Bpandi	0,96875
2	Bpandi	0,96875
2	Bpandi	0,96875
2	Bpandi	0,96875
2	Bpandi	0,96875
2	Bpandi	0,970138889
2	Bpandi	0,970138889
2	Bpandi	0,970138889
2	Bpandi	0,970138889
2	Bpandi	0,970138889
2	Bpandi	0,970138889
2	Bpandi	0,972916667
2	Bpandi	0,972916667
2	Bpandi	0,972916667
2	Bpandi	0,972916667
2	Bpandi	0,972916667
2	Bpandi	0,972916667
2	Bpandi	0,972916667
2	Bpandi	0,972916667
2	Bpandi	0,972916667
2	Bpandi	0,972916667
2	Bpandi	0,973611111
2	Bpandi	0,973611111
2	Bpandi	0,973611111
2	Bpandi	0,973611111
2	Bpandi	0,976388889
2	Bpandi	0,976388889
2	Bpandi	0,976388889
2	Bpandi	0,976388889
2	Bpandi	0,977083333
2	Bpandi	0,977083333
2	Bpandi	0,985416667
2	Bpandi	0,985416667
2	Bpandi	0,985416667
2	Bpandi	0,985416667
2	Bpandi	0,985416667
2	Bpandi	0,985416667
2	Bpandi	0,985416667
2	Bpandi	0,985416667
2	Bpandi	0,986111111
2	Bpandi	0,986111111
2	Bpandi	0,986111111
2	Bpandi	0,986111111
2	Bpandi	0,986111111
2	Bpandi	0,986111111
2	Bpandi	0,986111111
2	Bpandi	0,986111111
2	Bpandi	0,986111111
2	Bpandi	0,986111111
2	Bpandi	0,988888889
2	Bpandi	0,988888889
2	Bpandi	0,988888889
2	Bpandi	0,988888889
2	Bpandi	0,988888889
2	Bpandi	0,988888889
2	Bpandi	0,988888889
2	Bpandi	0,988888889
2	Bpandi	0,988888889
2	Bpandi	0,988888889
2	Bpandi	0,988888889
2	Bpandi	0,988888889
2	Bpandi	0,998611111
2	Bpandi	0,998611111
2	Bpandi	0,998611111
2	Bpandi	0,998611111
2	Bpandi	0
2	Bpandi	0
2	Bpandi	0
2	Bpandi	0
2	Bpandi	0
2	Bpandi	0
2	Bpandi	0
2	Bpandi	0
2	Bpandi	0
2	Bpandi	0
2	Bpandi	0
2	Bpandi	0
2	Bpandi	0,002083333
2	Bpandi	0,002083333
2	Bpandi	0,002777778
2	Bpandi	0,002777778
2	Bpandi	0,002777778
2	Bpandi	0,002777778
2	Bpandi	0,002777778
2	Bpandi	0,002777778
2	Bpandi	0,004166667
2	Bpandi	0,004166667
2	Bpandi	0,004166667
2	Bpandi	0,004166667
2	Bpandi	0,005555556
2	Bpandi	0,005555556
2	Bpandi	0,005555556
2	Bpandi	0,005555556
2	Bpandi	0,005555556
2	Bpandi	0,005555556
2	Bpandi	0,00625
2	Bpandi	0,00625
2	Bpandi	0,007638889
2	Bpandi	0,007638889
2	Bpandi	0,007638889
2	Bpandi	0,007638889
2	Bpandi	0,008333333
2	Bpandi	0,008333333
2	Bpandi	0,009722222
2	Bpandi	0,009722222
2	Bpandi	0,011111111
2	Bpandi	0,011111111
2	Bpandi	0,011111111
2	Bpandi	0,011111111
2	Bpandi	0,011111111
2	Bpandi	0,011111111
2	Bpandi	0,013888889
2	Bpandi	0,013888889
2	Bpandi	0,015972222
2	Bpandi	0,015972222
2	Bpandi	0,015972222
2	Bpandi	0,015972222
2	Bpandi	0,015972222
2	Bpandi	0,015972222
2	Bpandi	0,015972222
2	Bpandi	0,015972222
2	Bpandi	0,015972222
2	Bpandi	0,015972222
2	Bpandi	0,015972222
2	Bpandi	0,015972222
2	Bpandi	0,016666667
2	Bpandi	0,016666667
2	Bpandi	0,016666667
2	Bpandi	0,016666667
2	Bpandi	0,016666667
2	Bpandi	0,016666667
2	Bpandi	0,018055556
2	Bpandi	0,018055556
2	Bpandi	0,018055556
2	Bpandi	0,018055556
2	Bpandi	0,018055556
2	Bpandi	0,018055556
2	Bpandi	0,01875
2	Bpandi	0,01875
2	Bpandi	0,01875
2	Bpandi	0,01875
2	Bpandi	0,01875
2	Bpandi	0,01875
2	Bpandi	0,01875
2	Bpandi	0,01875
2	Bpandi	0,01875
2	Bpandi	0,01875
2	Bpandi	0,020833333
2	Bpandi	0,020833333
2	Bpandi	0,020833333
2	Bpandi	0,020833333
2	Bpandi	0,020833333
2	Bpandi	0,020833333
2	Bpandi	0,020833333
2	Bpandi	0,020833333
2	Bpandi	0,020833333
2	Bpandi	0,020833333
2	Bpandi	0,020833333
2	Bpandi	0,020833333
2	Bpandi	0,020833333
2	Bpandi	0,020833333
2	Bpandi	0,022222222
2	Bpandi	0,022222222
2	Bpandi	0,022222222
2	Bpandi	0,022222222
2	Bpandi	0,022222222
2	Bpandi	0,022222222
2	Bpandi	0,022222222
2	Bpandi	0,022222222
2	Bpandi	0,022222222
2	Bpandi	0,022222222
2	Bpandi	0,022222222
2	Bpandi	0,022222222
2	Bpandi	0,022222222
2	Bpandi	0,022222222
2	Bpandi	0,027777778
2	Bpandi	0,027777778
2	Bpandi	0,028472222
2	Bpandi	0,028472222
2	Bpandi	0,028472222
2	Bpandi	0,028472222
2	Bpandi	0,028472222
2	Bpandi	0,028472222
2	Bpandi	0,028472222
2	Bpandi	0,028472222
2	Bpandi	0,029861111
2	Bpandi	0,029861111
2	Bpandi	0,030555556
2	Bpandi	0,030555556
2	Bpandi	0,030555556
2	Bpandi	0,030555556
2	Bpandi	0,036805556
2	Bpandi	0,036805556
2	Bpandi	0,036805556
2	Bpandi	0,036805556
2	Bpandi	0,036805556
2	Bpandi	0,036805556
2	Bpandi	0,038194444
2	Bpandi	0,038194444
2	Bpandi	0,039583333
2	Bpandi	0,039583333
2	Bpandi	0,039583333
2	Bpandi	0,039583333
2	Bpandi	0,048611111
2	Bpandi	0,048611111
2	Bpandi	0,05
2	Bpandi	0,05
2	Bpandi	0,05
2	Bpandi	0,05
2	Bpandi	0,05
2	Bpandi	0,05
2	Bpandi	0,05
2	Bpandi	0,05
2	Bpandi	0,05
2	Bpandi	0,05
2	Bpandi	0,050694444
2	Bpandi	0,050694444
2	Bpandi	0,050694444
2	Bpandi	0,050694444
2	Bpandi	0,054166667
2	Bpandi	0,054166667
2	Bpandi	0,054166667
2	Bpandi	0,054166667
2	Bpandi	0,054166667
2	Bpandi	0,054166667
2	Bpandi	0,054166667
2	Bpandi	0,054166667
2	Bpandi	0,055555556
2	Bpandi	0,055555556
2	Bpandi	0,058333333
2	Bpandi	0,058333333
2	Bpandi	0,0625
2	Bpandi	0,0625
2	Bpandi	0,0625
2	Bpandi	0,0625
2	Bpandi	0,0625
2	Bpandi	0,0625
2	Bpandi	0,068055556
2	Bpandi	0,068055556
2	Bpandi	0,068055556
2	Bpandi	0,068055556
2	Bpandi	0,06875
2	Bpandi	0,06875
2	Bpandi	0,06875
2	Bpandi	0,06875
2	Bpandi	0,06875
2	Bpandi	0,06875
2	Bpandi	0,06875
2	Bpandi	0,06875
2	Bpandi	0,078472222
2	Bpandi	0,078472222
2	Bpandi	0,078472222
2	Bpandi	0,078472222
2	Bpandi	0,078472222
2	Bpandi	0,078472222
2	Bpandi	0,078472222
2	Bpandi	0,078472222
2	Bpandi	0,078472222
2	Bpandi	0,078472222
2	Bpandi	0,078472222
2	Bpandi	0,078472222
2	Bpandi	0,079166667
2	Bpandi	0,079166667
2	Bpandi	0,079166667
2	Bpandi	0,079166667
2	Bpandi	0,079166667
2	Bpandi	0,079166667
2	Bpandi	0,079166667
2	Bpandi	0,079166667
2	Bpandi	0,079166667
2	Bpandi	0,079166667
2	Bpandi	0,079166667
2	Bpandi	0,079166667
2	Bpandi	0,079166667
2	Bpandi	0,079166667
2	Bpandi	0,079166667
2	Bpandi	0,079166667
2	Bpandi	0,079166667
2	Bpandi	0,079166667
2	Bpandi	0,079166667
2	Bpandi	0,079166667
2	Bpandi	0,079166667
2	Bpandi	0,079166667
2	Bpandi	0,079166667
2	Bpandi	0,079166667
2	Bpandi	0,079166667
2	Bpandi	0,079166667
2	Bpandi	0,081944444
2	Bpandi	0,081944444
2	Bpandi	0,088888889
2	Bpandi	0,088888889
2	Bpandi	0,088888889
2	Bpandi	0,088888889
2	Bpandi	0,095833333
2	Bpandi	0,095833333
2	Bpandi	0,096527778
2	Bpandi	0,096527778
2	Bpandi	0,096527778
2	Bpandi	0,096527778
2	Bpandi	0,096527778
2	Bpandi	0,096527778
2	Bpandi	0,096527778
2	Bpandi	0,096527778
2	Bpandi	0,096527778
2	Bpandi	0,096527778
2	Bpandi	0,096527778
2	Bpandi	0,096527778
2	Bpandi	0,096527778
2	Bpandi	0,096527778
2	Bpandi	0,097222222
2	Bpandi	0,097222222
2	Bpandi	0,097222222
2	Bpandi	0,097222222
2	Bpandi	0,118055556
2	Bpandi	0,118055556
2	Bpandi	0,118055556
2	Bpandi	0,118055556
2	Bpandi	0,118055556
2	Bpandi	0,118055556
2	Bpandi	0,118055556
2	Bpandi	0,118055556
2	Bpandi	0,118055556
2	Bpandi	0,118055556
2	Bpandi	0,118055556
2	Bpandi	0,118055556
2	Bpandi	0,118055556
2	Bpandi	0,118055556
2	Bpandi	0,118055556
2	Bpandi	0,118055556
2	Bpandi	0,128472222
2	Bpandi	0,128472222
2	Bpandi	0,128472222
2	Bpandi	0,128472222
2	Bpandi	0,139583333
2	Bpandi	0,139583333
3	Bpandi	0,76875
3	Bpandi	0,76875
3	Bpandi	0,770833333
3	Bpandi	0,770833333
3	Bpandi	0,770833333
3	Bpandi	0,789583333
3	Bpandi	0,790277778
3	Bpandi	0,791666667
3	Bpandi	0,791666667
3	Bpandi	0,791666667
3	Bpandi	0,791666667
3	Bpandi	0,791666667
3	Bpandi	0,791666667
3	Bpandi	0,798611111
3	Bpandi	0,798611111
3	Bpandi	0,798611111
3	Bpandi	0,798611111
3	Bpandi	0,799305556
3	Bpandi	0,8
3	Bpandi	0,8
3	Bpandi	0,8
3	Bpandi	0,8
3	Bpandi	0,8
3	Bpandi	0,804166667
3	Bpandi	0,804166667
3	Bpandi	0,804166667
3	Bpandi	0,804166667
3	Bpandi	0,804166667
3	Bpandi	0,804166667
3	Bpandi	0,805555556
3	Bpandi	0,805555556
3	Bpandi	0,805555556
3	Bpandi	0,805555556
3	Bpandi	0,805555556
3	Bpandi	0,805555556
3	Bpandi	0,805555556
3	Bpandi	0,811111111
3	Bpandi	0,8125
3	Bpandi	0,8125
3	Bpandi	0,8125
3	Bpandi	0,8125
3	Bpandi	0,816666667
3	Bpandi	0,819444444
3	Bpandi	0,819444444
3	Bpandi	0,819444444
3	Bpandi	0,819444444
3	Bpandi	0,819444444
3	Bpandi	0,819444444
3	Bpandi	0,819444444
3	Bpandi	0,822916667
3	Bpandi	0,822916667
3	Bpandi	0,822916667
3	Bpandi	0,822916667
3	Bpandi	0,822916667
3	Bpandi	0,822916667
3	Bpandi	0,826388889
3	Bpandi	0,826388889
3	Bpandi	0,826388889
3	Bpandi	0,826388889
3	Bpandi	0,826388889
3	Bpandi	0,826388889
3	Bpandi	0,826388889
3	Bpandi	0,826388889
3	Bpandi	0,826388889
3	Bpandi	0,826388889
3	Bpandi	0,826388889
3	Bpandi	0,826388889
3	Bpandi	0,826388889
3	Bpandi	0,826388889
3	Bpandi	0,827777778
3	Bpandi	0,827777778
3	Bpandi	0,830555556
3	Bpandi	0,830555556
3	Bpandi	0,830555556
3	Bpandi	0,830555556
3	Bpandi	0,83125
3	Bpandi	0,83125
3	Bpandi	0,83125
3	Bpandi	0,83125
3	Bpandi	0,833333333
3	Bpandi	0,833333333
3	Bpandi	0,833333333
3	Bpandi	0,833333333
3	Bpandi	0,833333333
3	Bpandi	0,833333333
3	Bpandi	0,833333333
3	Bpandi	0,833333333
3	Bpandi	0,833333333
3	Bpandi	0,833333333
3	Bpandi	0,833333333
3	Bpandi	0,835416667
3	Bpandi	0,835416667
3	Bpandi	0,835416667
3	Bpandi	0,838888889
3	Bpandi	0,838888889
3	Bpandi	0,838888889
3	Bpandi	0,847222222
3	Bpandi	0,847222222
3	Bpandi	0,847222222
3	Bpandi	0,847222222
3	Bpandi	0,847222222
3	Bpandi	0,847222222
3	Bpandi	0,848611111
3	Bpandi	0,848611111
3	Bpandi	0,850694444
3	Bpandi	0,850694444
3	Bpandi	0,850694444
3	Bpandi	0,853472222
3	Bpandi	0,853472222
3	Bpandi	0,853472222
3	Bpandi	0,853472222
3	Bpandi	0,853472222
3	Bpandi	0,854166667
3	Bpandi	0,854166667
3	Bpandi	0,854166667
3	Bpandi	0,854166667
3	Bpandi	0,854166667
3	Bpandi	0,854166667
3	Bpandi	0,857638889
3	Bpandi	0,857638889
3	Bpandi	0,857638889
3	Bpandi	0,857638889
3	Bpandi	0,857638889
3	Bpandi	0,857638889
3	Bpandi	0,861111111
3	Bpandi	0,861111111
3	Bpandi	0,865277778
3	Bpandi	0,865277778
3	Bpandi	0,865277778
3	Bpandi	0,865277778
3	Bpandi	0,865277778
3	Bpandi	0,865972222
3	Bpandi	0,865972222
3	Bpandi	0,865972222
3	Bpandi	0,865972222
3	Bpandi	0,865972222
3	Bpandi	0,866666667
3	Bpandi	0,866666667
3	Bpandi	0,875
3	Bpandi	0,875
3	Bpandi	0,875
3	Bpandi	0,875
3	Bpandi	0,879166667
3	Bpandi	0,879166667
3	Bpandi	0,880555556
3	Bpandi	0,880555556
3	Bpandi	0,880555556
3	Bpandi	0,880555556
3	Bpandi	0,880555556
3	Bpandi	0,880555556
3	Bpandi	0,880555556
3	Bpandi	0,880555556
3	Bpandi	0,880555556
3	Bpandi	0,880555556
3	Bpandi	0,884027778
3	Bpandi	0,884027778
3	Bpandi	0,884027778
3	Bpandi	0,884027778
3	Bpandi	0,884027778
3	Bpandi	0,884027778
3	Bpandi	0,884027778
3	Bpandi	0,884027778
3	Bpandi	0,884027778
3	Bpandi	0,884027778
3	Bpandi	0,884027778
3	Bpandi	0,884027778
3	Bpandi	0,893055556
3	Bpandi	0,893055556
3	Bpandi	0,893055556
3	Bpandi	0,894444444
3	Bpandi	0,894444444
3	Bpandi	0,894444444
3	Bpandi	0,894444444
3	Bpandi	0,895833333
3	Bpandi	0,895833333
3	Bpandi	0,895833333
3	Bpandi	0,895833333
3	Bpandi	0,895833333
3	Bpandi	0,895833333
3	Bpandi	0,895833333
3	Bpandi	0,895833333
3	Bpandi	0,895833333
3	Bpandi	0,895833333
3	Bpandi	0,895833333
3	Bpandi	0,902083333
3	Bpandi	0,902083333
3	Bpandi	0,902777778
3	Bpandi	0,902777778
3	Bpandi	0,902777778
3	Bpandi	0,902777778
3	Bpandi	0,904861111
3	Bpandi	0,90625
3	Bpandi	0,90625
3	Bpandi	0,90625
3	Bpandi	0,90625
3	Bpandi	0,90625
3	Bpandi	0,90625
3	Bpandi	0,90625
3	Bpandi	0,90625
3	Bpandi	0,909722222
3	Bpandi	0,909722222
3	Bpandi	0,909722222
3	Bpandi	0,909722222
3	Bpandi	0,916666667
3	Bpandi	0,916666667
3	Bpandi	0,916666667
3	Bpandi	0,916666667
3	Bpandi	0,916666667
3	Bpandi	0,916666667
3	Bpandi	0,916666667
3	Bpandi	0,916666667
3	Bpandi	0,91875
3	Bpandi	0,920138889
3	Bpandi	0,920138889
3	Bpandi	0,920138889
3	Bpandi	0,925694444
3	Bpandi	0,925694444
3	Bpandi	0,928472222
3	Bpandi	0,928472222
3	Bpandi	0,929166667
3	Bpandi	0,929166667
3	Bpandi	0,929166667
3	Bpandi	0,929166667
3	Bpandi	0,929166667
3	Bpandi	0,929166667
3	Bpandi	0,929166667
3	Bpandi	0,930555556
3	Bpandi	0,930555556
3	Bpandi	0,930555556
3	Bpandi	0,931944444
3	Bpandi	0,931944444
3	Bpandi	0,931944444
3	Bpandi	0,931944444
3	Bpandi	0,931944444
3	Bpandi	0,933333333
3	Bpandi	0,933333333
3	Bpandi	0,933333333
3	Bpandi	0,933333333
3	Bpandi	0,933333333
3	Bpandi	0,9375
3	Bpandi	0,9375
3	Bpandi	0,9375
3	Bpandi	0,9375
3	Bpandi	0,9375
3	Bpandi	0,9375
3	Bpandi	0,9375
3	Bpandi	0,941666667
3	Bpandi	0,941666667
3	Bpandi	0,941666667
3	Bpandi	0,941666667
3	Bpandi	0,944444444
3	Bpandi	0,944444444
3	Bpandi	0,944444444
3	Bpandi	0,947222222
3	Bpandi	0,947222222
3	Bpandi	0,947222222
3	Bpandi	0,95
3	Bpandi	0,95
3	Bpandi	0,95
3	Bpandi	0,95
3	Bpandi	0,951388889
3	Bpandi	0,951388889
3	Bpandi	0,951388889
3	Bpandi	0,951388889
3	Bpandi	0,953472222
3	Bpandi	0,953472222
3	Bpandi	0,953472222
3	Bpandi	0,953472222
3	Bpandi	0,953472222
3	Bpandi	0,953472222
3	Bpandi	0,953472222
3	Bpandi	0,954166667
3	Bpandi	0,954166667
3	Bpandi	0,954166667
3	Bpandi	0,954166667
3	Bpandi	0,954166667
3	Bpandi	0,954166667
3	Bpandi	0,954166667
3	Bpandi	0,954166667
3	Bpandi	0,956944444
3	Bpandi	0,956944444
3	Bpandi	0,956944444
3	Bpandi	0,956944444
3	Bpandi	0,961805556
3	Bpandi	0,961805556
3	Bpandi	0,961805556
3	Bpandi	0,963194444
3	Bpandi	0,963194444
3	Bpandi	0,963194444
3	Bpandi	0,963194444
3	Bpandi	0,963194444
3	Bpandi	0,963194444
3	Bpandi	0,964583333
3	Bpandi	0,964583333
3	Bpandi	0,964583333
3	Bpandi	0,964583333
3	Bpandi	0,964583333
3	Bpandi	0,965277778
3	Bpandi	0,965277778
3	Bpandi	0,965277778
3	Bpandi	0,965277778
3	Bpandi	0,965277778
3	Bpandi	0,965277778
3	Bpandi	0,965277778
3	Bpandi	0,965277778
3	Bpandi	0,968055556
3	Bpandi	0,96875
3	Bpandi	0,96875
3	Bpandi	0,970138889
3	Bpandi	0,970138889
3	Bpandi	0,970138889
3	Bpandi	0,970138889
3	Bpandi	0,972222222
3	Bpandi	0,972222222
3	Bpandi	0,972222222
3	Bpandi	0,977083333
3	Bpandi	0,977083333
3	Bpandi	0,979166667
3	Bpandi	0,979166667
3	Bpandi	0,979166667
3	Bpandi	0,979166667
3	Bpandi	0,979166667
3	Bpandi	0,979166667
3	Bpandi	0,979166667
3	Bpandi	0,979166667
3	Bpandi	0,979166667
3	Bpandi	0,979166667
3	Bpandi	0,979166667
3	Bpandi	0,979166667
3	Bpandi	0,979166667
3	Bpandi	0,979166667
3	Bpandi	0,979166667
3	Bpandi	0,979166667
3	Bpandi	0,984722222
3	Bpandi	0,984722222
3	Bpandi	0,984722222
3	Bpandi	0,984722222
3	Bpandi	0,984722222
3	Bpandi	0,984722222
3	Bpandi	0,984722222
3	Bpandi	0,984722222
3	Bpandi	0,984722222
3	Bpandi	0,984722222
3	Bpandi	0,984722222
3	Bpandi	0,984722222
3	Bpandi	0,984722222
3	Bpandi	0,984722222
3	Bpandi	0,984722222
3	Bpandi	0,986111111
3	Bpandi	0,986111111
3	Bpandi	0,986111111
3	Bpandi	0,986111111
3	Bpandi	0,986111111
3	Bpandi	0,986111111
3	Bpandi	0,986111111
3	Bpandi	0,986111111
3	Bpandi	0,986111111
3	Bpandi	0,986111111
3	Bpandi	0,986111111
3	Bpandi	0,986111111
3	Bpandi	0,986111111
3	Bpandi	0,986111111
3	Bpandi	0,986111111
3	Bpandi	0,986111111
3	Bpandi	0,986111111
3	Bpandi	0,986111111
3	Bpandi	0,986111111
3	Bpandi	0,986111111
3	Bpandi	0,989583333
3	Bpandi	0,989583333
3	Bpandi	0,989583333
3	Bpandi	0,989583333
3	Bpandi	0,989583333
3	Bpandi	0,989583333
3	Bpandi	0,989583333
3	Bpandi	0,989583333
3	Bpandi	0,989583333
3	Bpandi	0,993055556
3	Bpandi	0,993055556
3	Bpandi	0,993055556
3	Bpandi	0,997222222
3	Bpandi	0,997222222
3	Bpandi	0,997222222
3	Bpandi	0
3	Bpandi	0
3	Bpandi	0
3	Bpandi	0
3	Bpandi	0
3	Bpandi	0
3	Bpandi	0
3	Bpandi	0
3	Bpandi	0
3	Bpandi	0
3	Bpandi	0,000694444
3	Bpandi	0,000694444
3	Bpandi	0,000694444
3	Bpandi	0,000694444
3	Bpandi	0,000694444
3	Bpandi	0,000694444
3	Bpandi	0,002777778
3	Bpandi	0,002777778
3	Bpandi	0,002777778
3	Bpandi	0,003472222
3	Bpandi	0,003472222
3	Bpandi	0,003472222
3	Bpandi	0,003472222
3	Bpandi	0,003472222
3	Bpandi	0,003472222
3	Bpandi	0,003472222
3	Bpandi	0,004861111
3	Bpandi	0,004861111
3	Bpandi	0,004861111
3	Bpandi	0,009722222
3	Bpandi	0,009722222
3	Bpandi	0,009722222
3	Bpandi	0,009722222
3	Bpandi	0,010416667
3	Bpandi	0,010416667
3	Bpandi	0,011805556
3	Bpandi	0,011805556
3	Bpandi	0,011805556
3	Bpandi	0,011805556
3	Bpandi	0,0125
3	Bpandi	0,0125
3	Bpandi	0,0125
3	Bpandi	0,0125
3	Bpandi	0,0125
3	Bpandi	0,0125
3	Bpandi	0,0125
3	Bpandi	0,013888889
3	Bpandi	0,013888889
3	Bpandi	0,013888889
3	Bpandi	0,013888889
3	Bpandi	0,013888889
3	Bpandi	0,013888889
3	Bpandi	0,013888889
3	Bpandi	0,017361111
3	Bpandi	0,017361111
3	Bpandi	0,017361111
3	Bpandi	0,018055556
3	Bpandi	0,018055556
3	Bpandi	0,018055556
3	Bpandi	0,018055556
3	Bpandi	0,020138889
3	Bpandi	0,020138889
3	Bpandi	0,020138889
3	Bpandi	0,020138889
3	Bpandi	0,020138889
3	Bpandi	0,020138889
3	Bpandi	0,020833333
3	Bpandi	0,020833333
3	Bpandi	0,020833333
3	Bpandi	0,020833333
3	Bpandi	0,020833333
3	Bpandi	0,020833333
3	Bpandi	0,020833333
3	Bpandi	0,020833333
3	Bpandi	0,024305556
3	Bpandi	0,024305556
3	Bpandi	0,024305556
3	Bpandi	0,024305556
3	Bpandi	0,024305556
3	Bpandi	0,024305556
3	Bpandi	0,024305556
3	Bpandi	0,024305556
3	Bpandi	0,024305556
3	Bpandi	0,024305556
3	Bpandi	0,025
3	Bpandi	0,025
3	Bpandi	0,026388889
3	Bpandi	0,027777778
3	Bpandi	0,027777778
3	Bpandi	0,027777778
3	Bpandi	0,027777778
3	Bpandi	0,027777778
3	Bpandi	0,027777778
3	Bpandi	0,027777778
3	Bpandi	0,027777778
3	Bpandi	0,027777778
3	Bpandi	0,027777778
3	Bpandi	0,027777778
3	Bpandi	0,027777778
3	Bpandi	0,027777778
3	Bpandi	0,027777778
3	Bpandi	0,027777778
3	Bpandi	0,027777778
3	Bpandi	0,027777778
3	Bpandi	0,027777778
3	Bpandi	0,030555556
3	Bpandi	0,030555556
3	Bpandi	0,030555556
3	Bpandi	0,030555556
3	Bpandi	0,030555556
3	Bpandi	0,030555556
3	Bpandi	0,030555556
3	Bpandi	0,030555556
3	Bpandi	0,030555556
3	Bpandi	0,030555556
3	Bpandi	0,03125
3	Bpandi	0,03125
3	Bpandi	0,03125
3	Bpandi	0,03125
3	Bpandi	0,03125
3	Bpandi	0,03125
3	Bpandi	0,03125
3	Bpandi	0,031944444
3	Bpandi	0,031944444
3	Bpandi	0,031944444
3	Bpandi	0,031944444
3	Bpandi	0,032638889
3	Bpandi	0,032638889
3	Bpandi	0,032638889
3	Bpandi	0,032638889
3	Bpandi	0,032638889
3	Bpandi	0,032638889
3	Bpandi	0,032638889
3	Bpandi	0,032638889
3	Bpandi	0,032638889
3	Bpandi	0,032638889
3	Bpandi	0,032638889
3	Bpandi	0,032638889
3	Bpandi	0,032638889
3	Bpandi	0,032638889
3	Bpandi	0,032638889
3	Bpandi	0,032638889
3	Bpandi	0,032638889
3	Bpandi	0,032638889
3	Bpandi	0,034722222
3	Bpandi	0,034722222
3	Bpandi	0,034722222
3	Bpandi	0,034722222
3	Bpandi	0,040972222
3	Bpandi	0,040972222
3	Bpandi	0,040972222
3	Bpandi	0,040972222
3	Bpandi	0,040972222
3	Bpandi	0,040972222
3	Bpandi	0,040972222
3	Bpandi	0,040972222
3	Bpandi	0,040972222
3	Bpandi	0,040972222
3	Bpandi	0,041666667
3	Bpandi	0,041666667
3	Bpandi	0,041666667
3	Bpandi	0,041666667
3	Bpandi	0,041666667
3	Bpandi	0,041666667
3	Bpandi	0,041666667
3	Bpandi	0,041666667
3	Bpandi	0,041666667
3	Bpandi	0,041666667
3	Bpandi	0,041666667
3	Bpandi	0,045833333
3	Bpandi	0,045833333
3	Bpandi	0,045833333
3	Bpandi	0,054166667
3	Bpandi	0,054166667
3	Bpandi	0,054166667
3	Bpandi	0,054166667
3	Bpandi	0,05625
3	Bpandi	0,05625
3	Bpandi	0,05625
3	Bpandi	0,05625
3	Bpandi	0,05625
3	Bpandi	0,05625
3	Bpandi	0,0625
3	Bpandi	0,0625
3	Bpandi	0,0625
3	Bpandi	0,0625
3	Bpandi	0,0625
3	Bpandi	0,0625
3	Bpandi	0,0625
3	Bpandi	0,065277778
3	Bpandi	0,065277778
3	Bpandi	0,065277778
3	Bpandi	0,068055556
3	Bpandi	0,051388889
3	Bpandi	0,051388889
3	Bpandi	0,051388889
3	Bpandi	0,051388889
3	Bpandi	0,051388889
3	Bpandi	0,051388889
3	Bpandi	0,051388889
3	Bpandi	0,051388889
3	Bpandi	0,051388889
3	Bpandi	0,051388889
3	Bpandi	0,051388889
3	Bpandi	0,076388889
3	Bpandi	0,076388889
3	Bpandi	0,076388889
3	Bpandi	0,076388889
3	Bpandi	0,076388889
3	Bpandi	0,076388889
3	Bpandi	0,076388889
3	Bpandi	0,076388889
3	Bpandi	0,076388889
3	Bpandi	0,076388889
3	Bpandi	0,083333333
3	Bpandi	0,083333333
3	Bpandi	0,086805556
3	Bpandi	0,095833333
3	Bpandi	0,095833333
3	Bpandi	0,095833333
3	Bpandi	0,095833333
3	Bpandi	0,099305556
3	Bpandi	0,099305556
3	Bpandi	0,102083333
3	Bpandi	0,102083333
3	Bpandi	0,102083333
3	Bpandi	0,102083333
3	Bpandi	0,102083333
3	Bpandi	0,102083333
3	Bpandi	0,102083333
3	Bpandi	0,111805556
3	Bpandi	0,111805556
3	Bpandi	0,111805556
3	Bpandi	0,111805556
3	Bpandi	0,116666667
3	Bpandi	0,116666667
3	Bpandi	0,116666667
3	Bpandi	0,116666667
3	Bpandi	0,117361111
3	Bpandi	0,117361111
3	Bpandi	0,117361111
3	Bpandi	0,117361111
3	Bpandi	0,117361111
3	Bpandi	0,125
3	Bpandi	0,125
3	Bpandi	0,125
3	Bpandi	0,13125
3	Bpandi	0,13125
3	Bpandi	0,13125
3	Bpandi	0,13125
3	Bpandi	0,13125
3	Bpandi	0,135416667
3	Bpandi	0,135416667
3	Bpandi	0,136111111
3	Bpandi	0,136111111
3	Bpandi	0,136111111
3	Bpandi	0,136111111
3	Bpandi	0,136111111
3	Bpandi	0,14375
3	Bpandi	0,144444444
3	Bpandi	0,15
3	Bpandi	0,15
3	Bpandi	0,15
